# Supplementary material for: Investigating lytic polysaccharide monooxygenase-assisted wood cell wall degradation with microsensors
Source: Nat Commun. 2022 Oct 21;13:6258. doi: 10.1038/s41467-022-33963-w (PMC9586961; doi:10.1038/s41467-022-33963-w)
Supplement: Supplementary file 3 — Source Data [file 41467_2022_33963_MOESM3_ESM.xlsx]

## Sheet: Fig.1
Amplitude of the SECM probe at different frequency (Fig. 1b)									The amplitude change while approaching to poplar wood slice (Fig. 1c)
In air			In solution			The difference
Frequency (kHz)	SF Amplitude (mV)		Frequency (kHz)	SF Amplitude (mV)		Frequency (kHz)	SF Amplitude (mV)		Distance above poplar wood slice (µm)	SF Amplitude at 396 kHz (mV)
200	14.177		200	14.1574		200	0.0196427		25	9.90038
200.5	14.1645		200.5	14.1554		200.5	0.009171		24.95	9.90082
201	14.1219		201	14.1223		201	-0.00036714		24.9	9.90114
201.5	14.0483		201.5	14.0362		201.5	0.0120826		24.85	9.90118
202	14.0228		202	14.0203		202	0.00256772		24.8	9.90125
202.5	14.0251		202.5	14.0483		202.5	-0.0232134		24.75	9.90129
203	14.0711		203	14.0613		203	0.00980785		24.7	9.90171
203.5	14.0896		203.5	14.074		203.5	0.0156429		24.65	9.90146
204	14.1009		204	14.0887		204	0.0122123		24.6	9.9014
204.5	14.1179		204.5	14.1048		204.5	0.0131072		24.55	9.90122
205	14.1393		205	14.1205		205	0.0188447		24.5	9.90129
205.5	14.1689		205.5	14.1376		205.5	0.0312793		24.45	9.90134
206	14.2048		206	14.1611		206	0.043723		24.4	9.90142
206.5	14.2811		206.5	14.2341		206.5	0.047001		24.35	9.90158
207	14.3311		207	14.3365		207	-0.00542551		24.3	9.90191
207.5	14.3156		207.5	14.4092		207.5	-0.0935904		24.25	9.90188
208	14.3126		208	14.4524		208	-0.139859		24.2	9.90189
208.5	14.3774		208.5	14.538		208.5	-0.160651		24.15	9.90221
209	14.6526		209	14.8501		209	-0.197471		24.1	9.90209
209.5	14.7776		209.5	14.9815		209.5	-0.203921		24.05	9.9021
210	14.7068		210	14.6677		210	0.0390857		24	9.90211
210.5	14.9582		210.5	14.6862		210.5	0.271977		23.95	9.90212
211	15.3495		211	14.8253		211	0.52426		23.9	9.90181
211.5	15.3214		211.5	15.1189		211.5	0.202581		23.85	9.90193
212	14.96		212	15.3933		212	-0.433309		23.8	9.90158
212.5	14.6545		212.5	15.6309		212.5	-0.9764		23.75	9.90171
213	14.3817		213	15.8017		213	-1.41994		23.7	9.9017
213.5	14.2517		213.5	15.8572		213.5	-1.60555		23.65	9.90169
214	14.0849		214	15.6724		214	-1.58757		23.6	9.90145
214.5	14.099		214.5	15.5756		214.5	-1.47669		23.55	9.90146
215	14.2193		215	15.376		215	-1.15676		23.5	9.90126
215.5	14.3129		215.5	14.9319		215.5	-0.619017		23.45	9.90126
216	14.3708		216	14.6666		216	-0.295784		23.4	9.90132
216.5	14.4274		216.5	14.7508		216.5	-0.323444		23.35	9.90122
217	14.5556		217	14.9711		217	-0.415505		23.3	9.9011
217.5	14.5385		217.5	15.1789		217.5	-0.640387		23.25	9.90123
218	14.5412		218	15.2693		218	-0.72807		23.2	9.90108
218.5	14.5743		218.5	15.0656		218.5	-0.491248		23.15	9.90115
219	15.1024		219	14.5799		219	0.522478		23.1	9.90118
219.5	15.5975		219.5	14.4798		219.5	1.11776		23.05	9.90084
220	15.4021		220	14.6467		220	0.755385		23	9.90054
220.5	14.8726		220.5	14.6826		220.5	0.190002		22.95	9.90051
221	14.6492		221	14.6717		221	-0.022419		22.9	9.90058
221.5	14.6078		221.5	14.5813		221.5	0.0265259		22.85	9.90029
222	14.7202		222	14.4368		222	0.283376		22.8	9.90056
222.5	14.7005		222.5	14.2454		222.5	0.455088		22.75	9.90032
223	14.5644		223	14.2155		223	0.348904		22.7	9.90021
223.5	14.4044		223.5	14.1294		223.5	0.274958		22.65	9.90007
224	14.4662		224	14.2295		224	0.236727		22.6	9.89985
224.5	14.5323		224.5	14.4426		224.5	0.0897112		22.55	9.90142
225	14.5642		225	14.5099		225	0.0542685		22.5	9.90158
225.5	14.6102		225.5	14.4869		225.5	0.123304		22.45	9.90191
226	14.8562		226	14.3337		226	0.522431		22.4	9.90188
226.5	14.6884		226.5	14.1937		226.5	0.494759		22.35	9.90189
227	14.5052		227	14.1743		227	0.330898		22.3	9.90221
227.5	14.3779		227.5	14.2166		227.5	0.161354		22.25	9.90209
228	14.3548		228	14.2577		228	0.0970909		22.2	9.9021
228.5	14.4823		228.5	14.3141		228.5	0.168193		22.15	9.90211
229	14.731		229	14.3927		229	0.338238		22.1	9.90212
229.5	14.8871		229.5	14.4713		229.5	0.415784		22.05	9.90181
230	14.889		230	14.4695		230	0.419498		22	9.90193
230.5	14.8586		230.5	14.4781		230.5	0.380516		21.95	9.90158
231	14.7762		231	14.5031		231	0.273059		21.9	9.90171
231.5	14.6489		231.5	14.5539		231.5	0.0949883		21.85	9.9017
232	14.5619		232	14.4997		232	0.062149		21.8	9.90169
232.5	14.8191		232.5	14.3715		232.5	0.447652		21.75	9.90145
233	14.9134		233	14.3882		233	0.525154		21.7	9.90146
233.5	15.0147		233.5	14.4505		233.5	0.564138		21.65	9.90126
234	15.0381		234	14.4862		234	0.551863		21.6	9.90126
234.5	14.7483		234.5	14.3951		234.5	0.353189		21.55	9.90132
235	14.2448		235	14.129		235	0.115757		21.5	9.90122
235.5	14.3115		235.5	14.1894		235.5	0.122106		21.45	9.9011
236	14.3152		236	14.2045		236	0.110729		21.4	9.90123
236.5	14.3144		236.5	14.1732		236.5	0.141249		21.35	9.90108
237	14.4321		237	14.2123		237	0.21976		21.3	9.90115
237.5	14.5525		237.5	14.2832		237.5	0.269316		21.25	9.90118
238	14.5219		238	14.2581		238	0.2638		21.2	9.90084
238.5	14.5601		238.5	14.3687		238.5	0.191466		21.15	9.90054
239	14.474		239	14.4403		239	0.0336045		21.1	9.90051
239.5	14.5453		239.5	14.5688		239.5	-0.0235234		21.05	9.90058
240	14.5169		240	14.5779		240	-0.0610435		21	9.90029
240.5	14.3725		240.5	14.4667		240.5	-0.0942252		20.95	9.90056
241	14.304		241	14.329		241	-0.0249767		20.9	9.90032
241.5	14.3096		241.5	14.266		241.5	0.043593		20.85	9.90021
242	14.3223		242	14.202		242	0.120303		20.8	9.90007
242.5	14.3941		242.5	14.1695		242.5	0.224551		20.75	9.89985
243	14.528		243	14.236		243	0.292077		20.7	9.90142
243.5	14.6525		243.5	14.2829		243.5	0.369641		20.65	9.90158
244	14.6546		244	14.2975		244	0.357108		20.6	9.90191
244.5	14.5199		244.5	14.3145		244.5	0.205357		20.55	9.90188
245	14.403		245	14.284		245	0.119007		20.5	9.90189
245.5	14.366		245.5	14.255		245.5	0.110998		20.45	9.90221
246	14.3835		246	14.2506		246	0.132897		20.4	9.90209
246.5	14.4271		246.5	14.2633		246.5	0.163782		20.35	9.9021
247	14.449		247	14.2718		247	0.177289		20.3	9.90211
247.5	14.4101		247.5	14.2782		247.5	0.131951		20.25	9.90212
248	14.3491		248	14.2817		248	0.0674535		20.2	9.90181
248.5	14.3038		248.5	14.2598		248.5	0.0439255		20.15	9.90193
249	14.2872		249	14.2295		249	0.0576435		20.1	9.90158
249.5	14.3194		249.5	14.2184		249.5	0.100996		20.05	9.90171
250	14.4142		250	14.1976		250	0.216527		20	9.9017
250.5	14.4606		250.5	14.1419		250.5	0.318775		19.95	9.90169
251	14.4096		251	14.1017		251	0.30792		19.9	9.90145
251.5	14.523		251.5	14.2405		251.5	0.282513		19.85	9.90146
252	14.5043		252	14.3279		252	0.176416		19.8	9.90126
252.5	14.306		252.5	14.3983		252.5	-0.092334		19.75	9.90126
253	14.1842		253	14.4414		253	-0.257278		19.7	9.90132
253.5	14.1149		253.5	14.3532		253.5	-0.238372		19.65	9.90122
254	14.0667		254	14.2076		254	-0.140944		19.6	9.9011
254.5	14.0499		254.5	14.1584		254.5	-0.108495		19.55	9.90123
255	14.0262		255	14.1793		255	-0.153155		19.5	9.90108
255.5	14.0535		255.5	14.2115		255.5	-0.157925		19.45	9.90115
256	14.1016		256	14.2238		256	-0.122168		19.4	9.90118
256.5	14.0581		256.5	14.3011		256.5	-0.242951		19.35	9.90084
257	14.0709		257	14.3741		257	-0.303258		19.3	9.90054
257.5	14.1107		257.5	14.4327		257.5	-0.322019		19.25	9.90051
258	14.2547		258	14.462		258	-0.207353		19.2	9.90058
258.5	14.5126		258.5	14.4221		258.5	0.0905121		19.15	9.90029
259	14.3743		259	14.2887		259	0.0856228		19.1	9.90056
259.5	14.357		259.5	14.2337		259.5	0.123265		19.05	9.90032
260	14.3385		260	14.2152		260	0.123321		19	9.90021
260.5	14.2977		260.5	14.2131		260.5	0.0845706		18.95	9.90007
261	14.2922		261	14.1876		261	0.104571		18.9	9.89985
261.5	14.3355		261.5	14.1983		261.5	0.137228		18.85	9.90142
262	14.1933		262	14.2426		262	-0.0492788		18.8	9.90158
262.5	14.1741		262.5	14.1261		262.5	0.048057		18.75	9.90191
263	14.3149		263	14.2636		263	0.0513437		18.7	9.90188
263.5	14.3357		263.5	14.3514		263.5	-0.0157037		18.65	9.90189
264	14.3656		264	14.3667		264	-0.00114351		18.6	9.90221
264.5	14.3853		264.5	14.3687		264.5	0.016581		18.55	9.90209
265	14.3891		265	14.3921		265	-0.00299319		18.5	9.9021
265.5	14.2969		265.5	14.356		265.5	-0.0590768		18.45	9.90211
266	14.1722		266	14.2922		266	-0.12		18.4	9.90212
266.5	14.2386		266.5	14.2912		266.5	-0.0525372		18.35	9.90181
267	14.3123		267	14.3297		267	-0.0173469		18.3	9.90193
267.5	14.4547		267.5	14.3927		267.5	0.0620009		18.25	9.90158
268	14.7932		268	14.5497		268	0.243482		18.2	9.90171
268.5	14.991		268.5	14.5466		268.5	0.44442		18.15	9.9017
269	15.2087		269	14.5783		269	0.630369		18.1	9.90169
269.5	15.3299		269.5	14.7436		269.5	0.586254		18.05	9.90145
270	15.2605		270	15.0191		270	0.241386		18	9.90146
270.5	15.4322		270.5	15.2887		270.5	0.143504		17.95	9.90126
271	15.7866		271	15.4518		271	0.334792		17.9	9.90126
271.5	15.6027		271.5	15.3124		271.5	0.290351		17.85	9.90132
272	15.2939		272	15.1223		272	0.17163		17.8	9.90122
272.5	15.042		272.5	14.9455		272.5	0.0965532		17.75	9.9011
273	14.7371		273	14.6418		273	0.0952298		17.7	9.90123
273.5	14.5063		273.5	14.4257		273.5	0.0806143		17.65	9.90108
274	14.2662		274	14.2783		274	-0.0120749		17.6	9.90115
274.5	14.1023		274.5	14.1997		274.5	-0.0974734		17.55	9.90118
275	14.1154		275	14.2402		275	-0.124779		17.5	9.90084
275.5	14.2438		275.5	14.4409		275.5	-0.197144		17.45	9.90054
276	14.5773		276	14.7808		276	-0.203543		17.4	9.90051
276.5	14.7064		276.5	14.9006		276.5	-0.194222		17.35	9.90058
277	14.6507		277	14.9479		277	-0.297202		17.3	9.90029
277.5	14.5682		277.5	15.0291		277.5	-0.460837		17.25	9.90056
278	14.4182		278	15.0991		278	-0.680921		17.2	9.90032
278.5	14.195		278.5	14.8772		278.5	-0.682246		17.15	9.90021
279	14.0902		279	14.7565		279	-0.66631		17.1	9.90007
279.5	14.0438		279.5	14.664		279.5	-0.620195		17.05	9.89985
280	14.2695		280	14.5667		280	-0.297182		17	9.90142
280.5	14.5038		280.5	14.5892		280.5	-0.0853556		16.95	9.90158
281	14.5817		281	14.6422		281	-0.0605071		16.9	9.90191
281.5	14.7256		281.5	14.5801		281.5	0.145521		16.85	9.90188
282	15.0246		282	14.6269		282	0.397651		16.8	9.90189
282.5	15.2999		282.5	14.7485		282.5	0.551404		16.75	9.90221
283	15.5368		283	14.9137		283	0.623115		16.7	9.90209
283.5	15.5375		283.5	15.0157		283.5	0.521772		16.65	9.9021
284	15.2672		284	14.9428		284	0.324465		16.6	9.90211
284.5	15.1054		284.5	14.8293		284.5	0.276099		16.55	9.90212
285	15.4354		285	14.7642		285	0.671211		16.5	9.90181
285.5	16.2711		285.5	15.1369		285.5	1.1342		16.45	9.90193
286	17.1438		286	15.8499		286	1.29388		16.4	9.90158
286.5	18.0433		286.5	16.4475		286.5	1.59577		16.35	9.90171
287	18.8712		287	16.794		287	2.07724		16.3	9.9017
287.5	17.9327		287.5	16.8065		287.5	1.12621		16.25	9.90169
288	18.248		288	17.5496		288	0.698454		16.2	9.90145
288.5	19.0685		288.5	18.2401		288.5	0.828391		16.15	9.90146
289	19.5139		289	18.1739		289	1.34002		16.1	9.90126
289.5	18.693		289.5	16.9521		289.5	1.74088		16.05	9.90126
290	16.3599		290	15.8382		290	0.521698		16	9.90132
290.5	15.2664		290.5	15.7335		290.5	-0.467111		15.95	9.90122
291	15.4913		291	15.9736		291	-0.482251		15.9	9.9011
291.5	16.6188		291.5	17.0416		291.5	-0.422766		15.85	9.90123
292	17.0527		292	17.411		292	-0.358357		15.8	9.90108
292.5	17.0641		292.5	17.447		292.5	-0.382899		15.75	9.90115
293	17.6232		293	17.2487		293	0.374485		15.7	9.90118
293.5	17.8796		293.5	16.6435		293.5	1.23604		15.65	9.90084
294	16.8039		294	16.3987		294	0.405298		15.6	9.90054
294.5	16.4451		294.5	16.5774		294.5	-0.132366		15.55	9.90051
295	17.1725		295	17.3047		295	-0.132198		15.5	9.90058
295.5	18.2263		295.5	18.2705		295.5	-0.0441873		15.45	9.90029
296	19.6328		296	19.3652		296	0.267637		15.4	9.90056
296.5	20.9745		296.5	20.5277		296.5	0.446782		15.35	9.90032
297	20.1966		297	20.6676		297	-0.471055		15.3	9.90021
297.5	18.2442		297.5	19.6243		297.5	-1.38012		15.25	9.90007
298	16.7688		298	17.9856		298	-1.21683		15.2	9.89985
298.5	17.0505		298.5	16.4969		298.5	0.553622		15.15	9.90142
299	17.9591		299	16.2115		299	1.74761		15.1	9.90158
299.5	18.5544		299.5	16.575		299.5	1.97936		15.05	9.90191
300	18.7337		300	16.5877		300	2.14602		15	9.90188
300.5	18.0051		300.5	16.5817		300.5	1.4234		14.95	9.90189
301	17.7511		301	16.531		301	1.2201		14.9	9.90221
301.5	17.834		301.5	16.7252		301.5	1.10882		14.85	9.90209
302	17.8562		302	17.0118		302	0.844406		14.8	9.9021
302.5	17.7158		302.5	17.1848		302.5	0.530958		14.75	9.90211
303	17.1113		303	16.9863		303	0.12505		14.7	9.90212
303.5	16.8933		303.5	16.8297		303.5	0.0636169		14.65	9.90181
304	16.9345		304	16.7326		304	0.201937		14.6	9.90193
304.5	16.8456		304.5	16.3388		304.5	0.506837		14.55	9.90158
305	16.551		305	15.8564		305	0.694608		14.5	9.90171
305.5	16.2168		305.5	15.5141		305.5	0.702728		14.45	9.9017
306	15.9907		306	15.3359		306	0.654793		14.4	9.90169
306.5	15.5033		306.5	15.2073		306.5	0.295998		14.35	9.90145
307	15.028		307	15.1388		307	-0.110768		14.3	9.90146
307.5	14.8741		307.5	15.1264		307.5	-0.252303		14.25	9.90126
308	14.7774		308	14.946		308	-0.168531		14.2	9.90126
308.5	14.6998		308.5	14.7593		308.5	-0.0595191		14.15	9.90132
309	14.6761		309	14.6566		309	0.0194802		14.1	9.90122
309.5	14.6554		309.5	14.609		309.5	0.0463521		14.05	9.9011
310	14.6661		310	14.6317		310	0.0343785		14	9.90123
310.5	14.7776		310.5	14.6408		310.5	0.136801		13.95	9.90108
311	14.6564		311	14.5588		311	0.0976038		13.9	9.90115
311.5	14.5085		311.5	14.5168		311.5	-0.00828436		13.85	9.90118
312	14.5749		312	14.5697		312	0.00520954		13.81	9.90038
312.5	14.6973		312.5	14.5893		312.5	0.107941		13.7844	9.90082
313	14.9049		313	14.7451		313	0.159789		13.7633	9.90114
313.5	15.0002		313.5	14.8345		313.5	0.165717		13.7517	9.90118
314	15.1302		314	15.0447		314	0.0855062		13.7163	9.90125
314.5	14.9407		314.5	15.2112		314.5	-0.270569		13.6924	9.90129
315	14.6616		315	15.2196		315	-0.557963		13.6635	9.90171
315.5	14.7277		315.5	15.0424		315.5	-0.314707		13.6404	9.90146
316	14.735		316	14.8815		316	-0.146416		13.6138	9.90134
316.5	14.7019		316.5	14.8868		316.5	-0.184931		13.5991	9.90142
317	14.7244		317	14.8922		317	-0.167856		13.5672	9.90158
317.5	14.5461		317.5	14.6106		317.5	-0.0644996		13.5413	9.90191
318	14.2979		318	14.2821		318	0.0158265		13.5106	9.90188
318.5	14.134		318.5	14.1196		318.5	0.0143538		13.3918	9.90189
319	14.0745		319	14.1548		319	-0.0803834		13.293	9.90221
319.5	14.1082		319.5	14.1866		319.5	-0.0783833		13.21	9.90209
320	14.1803		320	14.2118		320	-0.0314847		13.0979	9.9021
320.5	14.2364		320.5	14.252		320.5	-0.015655		13.0069	9.90211
321	14.2513		321	14.2768		321	-0.0254536		12.9197	9.90212
321.5	14.2352		321.5	14.2808		321.5	-0.0455295		12.7885	9.90181
322	14.2409		322	14.3208		322	-0.0798422		12.7023	9.90193
322.5	14.2766		322.5	14.3539		322.5	-0.0773427		12.6027	9.90158
323	14.2635		323	14.3704		323	-0.106938		12.514	9.90171
323.5	14.2766		323.5	14.4437		323.5	-0.167178		12.3954	9.9017
324	14.3825		324	14.5256		324	-0.143139		12.2947	9.90169
324.5	14.549		324.5	14.6258		324.5	-0.076791		12.2141	9.90145
325	14.7056		325	14.71		325	-0.00436742		12.0996	9.90146
325.5	14.8393		325.5	14.8253		325.5	0.0139597		12.0046	9.90126
326	14.8165		326	14.845		326	-0.0285138		11.8965	9.90126
326.5	14.7345		326.5	14.7713		326.5	-0.0368408		11.8127	9.90132
327	14.6905		327	14.6895		327	0.00101233		11.691	9.90122
327.5	14.6017		327.5	14.5743		327.5	0.0273889		11.5895	9.9011
328	14.497		328	14.3978		328	0.0992118		11.4852	9.90123
328.5	14.4111		328.5	14.2769		328.5	0.134218		11.3912	9.90108
329	14.368		329	14.2636		329	0.104423		11.3016	9.90115
329.5	14.3274		329.5	14.3084		329.5	0.0189978		11.1849	9.90118
330	14.3		330	14.3676		330	-0.0675949		11.0911	9.90084
330.5	14.2307		330.5	14.2912		330.5	-0.0604836		10.9988	9.90054
331	14.2445		331	14.184		331	0.0604807		10.8758	9.90051
331.5	14.4488		331.5	14.122		331.5	0.32682		10.8023	9.90058
332	14.7096		332	14.1499		332	0.559713		10.7003	9.90029
332.5	14.7338		332.5	14.2523		332.5	0.481476		10.5915	9.90056
333	14.6201		333	14.277		333	0.343049		10.4832	9.90032
333.5	14.6317		333.5	14.1789		333.5	0.452761		10.4076	9.90021
334	14.4691		334	14.3277		334	0.141398		10.293	9.90007
334.5	14.5592		334.5	14.5725		334.5	-0.0133071		10.1845	9.89985
335	14.6876		335	14.8493		335	-0.161652		10.1072	9.89986
335.5	14.6125		335.5	14.7552		335.5	-0.142709		9.98974	9.8997
336	14.9652		336	14.6954		336	0.26988		9.89739	9.8993
336.5	15.2588		336.5	14.7096		336.5	0.549229		9.80493	9.89937
337	15.7733		337	14.5865		337	1.18673		9.70201	9.89912
337.5	16.3931		337.5	15.1067		337.5	1.28632		9.60528	9.89907
338	17.212		338	16.1234		338	1.08855		9.5115	9.89915
338.5	18.208		338.5	17.1415		338.5	1.06647		9.39052	9.89917
339	19.6612		339	18.3699		339	1.2913		9.29264	9.89931
339.5	21.5048		339.5	20.0273		339.5	1.47749		9.22107	9.89885
340	23.3795		340	21.8382		340	1.54129		9.09381	9.89867
340.5	25.0424		340.5	23.5979		340.5	1.44458		8.99451	9.89878
341	26.4903		341	25.2271		341	1.26319		8.89027	9.89857
341.5	27.3155		341.5	26.4118		341.5	0.903659		8.80363	9.89859
342	27.0322		342	26.8872		342	0.144946		8.69424	9.89833
342.5	26.3448		342.5	26.9494		342.5	-0.604562		8.61315	9.89827
343	26.3113		343	27.0085		343	-0.697145		8.51217	9.89851
343.5	26.8811		343.5	26.8863		343.5	-0.0052328		8.39295	9.89777
344	27.5551		344	26.3752		344	1.1799		8.2893	9.89765
344.5	27.3831		344.5	25.6189		344.5	1.76418		8.20087	9.89778
345	26.8686		345	24.8378		345	2.03079		8.09711	9.89741
345.5	27.2416		345.5	24.8736		345.5	2.36792		7.99657	9.8974
346	28.5135		346	26.004		346	2.50955		7.90771	9.8971
346.5	30.4177		346.5	27.7783		346.5	2.63945		7.80004	9.89668
347	33.2677		347	29.8129		347	3.45475		7.69715	9.8968
347.5	36.2426		347.5	32.1464		347.5	4.09625		7.60598	9.89683
348	39.5771		348	35.5791		348	3.99798		7.49708	9.89651
348.5	42.397		348.5	38.5508		348.5	3.84618		7.40424	9.89642
349	45.0552		349	41.191		349	3.86424		7.27941	9.89613
349.5	45.4926		349.5	42.4972		349.5	2.99542		7.19504	9.89634
350	43.455		350	41.395		350	2.06006		7.10338	9.89581
350.5	40.0791		350.5	39.1183		350.5	0.960768		7.02128	9.89576
351	36.5321		351	36.3753		351	0.156784		6.90805	9.89532
351.5	33.8984		351.5	33.5553		351.5	0.343058		6.80936	9.89548
352	31.7528		352	31.5208		352	0.232022		6.69528	9.8954
352.5	29.7424		352.5	29.8578		352.5	-0.115356		6.60044	9.89497
353	27.6133		353	27.9656		353	-0.352306		6.49887	9.89468
353.5	26.3658		353.5	26.3304		353.5	0.035361		6.38661	9.89443
354	25.7655		354	25.3753		354	0.390216		6.30493	9.89457
354.5	25.2173		354.5	24.8174		354.5	0.399906		6.20034	9.89424
355	24.3812		355	24.0815		355	0.299778		6.08053	9.89383
355.5	23.22		355.5	23.0314		355.5	0.188624		6.00828	9.89404
356	21.8412		356	21.7112		356	0.129945		5.89055	9.89389
356.5	20.8334		356.5	20.6765		356.5	0.156949		5.81023	9.89359
357	20.2108		357	19.9252		357	0.285633		5.68849	9.89339
357.5	19.5161		357.5	19.0472		357.5	0.468944		5.59377	9.89288
358	18.6835		358	17.992		358	0.691458		5.4972	9.89286
358.5	17.4153		358.5	16.5502		358.5	0.865116		5.41497	9.89254
359	16.4604		359	15.4307		359	1.02976		5.30463	9.89274
359.5	15.9975		359.5	15.409		359.5	0.588505		5.19606	9.89217
360	15.7566		360	15.785		360	-0.0284509		5.09083	9.89184
360.5	15.646		360.5	15.8563		360.5	-0.21028		4.98971	9.89166
361	15.8506		361	15.7887		361	0.0618714		4.89566	9.89142
361.5	16.0332		361.5	15.8378		361.5	0.195412		4.79543	9.89108
362	16.0885		362	15.9177		362	0.170821		4.70256	9.89077
362.5	15.9727		362.5	15.8562		362.5	0.116479		4.59753	9.89008
363	15.8321		363	15.7167		363	0.115402		4.48969	9.88988
363.5	15.7307		363.5	15.6622		363.5	0.0684499		4.39522	9.8894
364	15.5109		364	15.5111		364	-0.00018052		4.29922	9.88906
364.5	15.1668		364.5	15.3294		364.5	-0.16263		4.19536	9.88898
365	14.6818		365	15.3641		365	-0.682288		4.08922	9.88858
365.5	14.3529		365.5	15.5881		365.5	-1.23517		4.00545	9.88827
366	14.3778		366	15.7422		366	-1.36446		3.8958	9.88752
366.5	14.5043		366.5	15.6948		366.5	-1.19057		3.79634	9.88719
367	14.8081		367	15.57		367	-0.761897		3.68437	9.88682
367.5	15.3397		367.5	15.517		367.5	-0.177244		3.60344	9.88635
368	16.6543		368	15.6551		368	0.999253		3.49813	9.88546
368.5	19.0192		368.5	16.0619		368.5	2.95733		3.38581	9.88492
369	19.7625		369	16.4668		369	3.29569		3.31005	9.88418
369.5	19.1043		369.5	16.4893		369.5	2.61495		3.20379	9.8839
370	18.1894		370	16.6295		370	1.5599		3.10082	9.88315
370.5	15.9919		370.5	16.8883		370.5	-0.896308		3.00267	9.88276
371	14.7326		371	16.5756		371	-1.84298		2.909	9.88215
371.5	14.6032		371.5	16.3716		371.5	-1.76846		2.79888	9.88113
372	14.7015		372	16.1306		372	-1.42915		2.68927	9.88079
372.5	15.0405		372.5	16.1584		372.5	-1.11794		2.58259	9.87976
373	15.9121		373	16.4395		373	-0.527315		2.49273	9.87938
373.5	16.7595		373.5	16.4741		373.5	0.28539		2.39685	9.87864
374	17.4905		374	16.3047		374	1.18584		2.28776	9.87811
374.5	17.6116		374.5	16.3794		374.5	1.23221		2.2013	9.87747
375	17.358		375	16.5696		375	0.788325		2.0986	9.87694
375.5	17.1417		375.5	16.5916		375.5	0.550158		1.98987	9.87645
376	17.3046		376	16.4954		376	0.809199		1.91299	9.87585
376.5	17.8518		376.5	16.6557		376.5	1.19612		1.79758	9.87524
377	18.8112		377	16.8499		377	1.96126		1.70054	9.87464
377.5	19.5125		377.5	17.0388		377.5	2.47366		1.58995	9.87442
378	18.0998		378	17.0564		378	1.04344		1.49695	9.87367
378.5	16.3298		378.5	16.6164		378.5	-0.286628		1.38887	9.87284
379	17.8832		379	17.5852		379	0.298014		1.28987	9.87122
379.5	21.3605		379.5	20.6208		379.5	0.739754		1.20033	9.86949
380	22.6835		380	21.5612		380	1.12228		1.11266	9.86695
380.5	22.2663		380.5	21.0784		380.5	1.1879		0.989382	9.86194
381	21.881		381	20.4875		381	1.39355		0.892764	9.86243
381.5	22.4053		381.5	20.4269		381.5	1.97832		0.790911	9.83379
382	23.9078		382	21.3167		382	2.5911		0.706404	9.83861
382.5	25.177		382.5	22.4452		382.5	2.73176		0.60221	9.83712
383	24.6492		383	22.283		383	2.36628		0.496588	9.83454
383.5	23.1897		383.5	21.6544		383.5	1.53535		0.406439	9.84665
384	21.0911		384	20.5776		384	0.513582		0.31127	9.82872
384.5	19.113		384.5	18.7653		384.5	0.347747		0.197787	9.50798
385	16.717		385	16.6704		385	0.0466558		0.0951982	8.81634
385.5	15.3017		385.5	15.3858		385.5	-0.0840938		-0.0255585	7.12642
386	16.0038		386	15.8681		386	0.135628
386.5	17.2079		386.5	16.6454		386.5	0.562555
387	19.1294		387	17.9015		387	1.22793
387.5	21.4114		387.5	19.4717		387.5	1.93967
388	23.8107		388	21.2957		388	2.515
388.5	25.8864		388.5	23.0647		388.5	2.82172
389	27.7537		389	24.61		389	3.14368
389.5	29.9541		389.5	26.6126		389.5	3.34149
390	29.9673		390	28.656		390	1.31125
390.5	28.7707		390.5	28.921		390.5	-0.150292
391	27.5286		391	28.4099		391	-0.881314
391.5	26.2962		391.5	27.0107		391.5	-0.714476
392	21.9041		392	22.2208		392	-0.316748
392.5	18.0904		392.5	18.4802		392.5	-0.389823
393	17.013		393	18.5888		393	-1.57578
393.5	17.0135		393.5	20.2852		393.5	-3.27172
394	15.1461		394	20.6667		394	-5.52062
394.5	22.242		394.5	19.4285		394.5	2.8135
395	26.1735		395	16.9011		395	9.27236
395.5	30.3181		395.5	16.2012		395.5	14.1169
396	36.0082		396	20.3106		396	15.6976
396.5	32.8143		396.5	23.164		396.5	9.65037
397	27.2106		397	25.534		397	1.67666
397.5	27.9921		397.5	27.2151		397.5	0.777021
398	32.9189		398	29.1573		398	3.76169
398.5	36.3517		398.5	31.638		398.5	4.71373
399	38.6704		399	34.3485		399	4.32191
399.5	37.6953		399.5	36.5164		399.5	1.17895
400	33.4664		400	35.1909		400	-1.72446
400.5	30.1071		400.5	32.4889		400.5	-2.38177
401	27.5032		401	29.5848		401	-2.08158
401.5	26.5968		401.5	28.2398		401.5	-1.643
402	24.7918		402	26.4495		402	-1.65777
402.5	23.1593		402.5	24.5888		402.5	-1.42952
403	21.7587		403	23.0582		403	-1.29951
403.5	20.2739		403.5	21.4313		403.5	-1.15743
404	18.8171		404	19.9358		404	-1.11872
404.5	17.045		404.5	18.2263		404.5	-1.18124
405	14.9396		405	16.1382		405	-1.19857
405.5	17.2203		405.5	15.5407		405.5	1.67963
406	18.0744		406	16.9438		406	1.13061
406.5	18.3284		406.5	17.8858		406.5	0.44259
407	18.5526		407	18.226		407	0.326605
407.5	18.4468		407.5	18.2244		407.5	0.222398
408	17.409		408	17.3606		408	0.0484567
408.5	16.1589		408.5	16.1762		408.5	-0.0172798
409	15.4128		409	15.4298		409	-0.0169917
409.5	15.1884		409.5	15.1761		409.5	0.0122776
410	15.2425		410	15.1943		410	0.0481994
410.5	15.3907		410.5	15.2889		410.5	0.101866
411	15.5502		411	15.3647		411	0.185527
411.5	15.783		411.5	15.4467		411.5	0.336379
412	16.0869		412	15.6219		412	0.464984
412.5	16.4164		412.5	15.7816		412.5	0.634811
413	17.6172		413	16.5894		413	1.02775
413.5	18.311		413.5	17.5944		413.5	0.716578
414	18.2939		414	17.9276		414	0.366275
414.5	18.2626		414.5	17.9732		414.5	0.289374
415	18.6197		415	18.1349		415	0.484754
415.5	19.0346		415.5	18.6148		415.5	0.41985
416	19.345		416	19.7318		416	-0.386816
416.5	19.6296		416.5	20.3505		416.5	-0.720847
417	19.3607		417	19.3726		417	-0.0118852
417.5	18.7467		417.5	18.2579		417.5	0.488839
418	18.1509		418	17.8378		418	0.313051
418.5	17.1252		418.5	17.1144		418.5	0.0107663
419	15.6589		419	15.8249		419	-0.166043
419.5	14.5052		419.5	15.0446		419.5	-0.539373
420	14.4911		420	15.2128		420	-0.721661
420.5	15.7657		420.5	15.4062		420.5	0.359573
421	17.1968		421	15.6128		421	1.58397
421.5	17.0745		421.5	15.6616		421.5	1.41297
422	15.8956		422	15.2935		422	0.602094
422.5	15.0399		422.5	14.5663		422.5	0.473578
423	14.9056		423	14.3507		423	0.55492
423.5	15.0236		423.5	14.5427		423.5	0.480929
424	14.9408		424	14.644		424	0.296796
424.5	14.397		424.5	14.6397		424.5	-0.242699
425	14.5528		425	14.6225		425	-0.0697167
425.5	14.9264		425.5	14.8032		425.5	0.123201
426	16.0723		426	15.6445		426	0.427822
426.5	17.9754		426.5	17.5231		426.5	0.452333
427	17.9254		427	18.4514		427	-0.526006
427.5	14.8397		427.5	15.2889		427.5	-0.449239
428	15.2411		428	14.9223		428	0.318708
428.5	16.1917		428.5	15.8241		428.5	0.367544
429	17.2658		429	16.5631		429	0.702739
429.5	18.1426		429.5	17.1332		429.5	1.00946
430	16.8108		430	16.6229		430	0.187884
430.5	17.0088		430.5	15.364		430.5	1.64479
431	17.6736		431	16.4827		431	1.1909
431.5	17.1421		431.5	16.5666		431.5	0.575441
432	16.4515		432	16.3082		432	0.143258
432.5	15.8598		432.5	15.9109		432.5	-0.0511216
433	15.5439		433	15.5698		433	-0.025946
433.5	15.3636		433.5	15.2738		433.5	0.0898229
434	15.2866		434	15.1563		434	0.130252
434.5	15.0691		434.5	15.1699		434.5	-0.100792
435	14.567		435	15.0044		435	-0.437443
435.5	15.008		435.5	14.8286		435.5	0.179459
436	15.528		436	14.8012		436	0.72678
436.5	15.9321		436.5	15.1123		436.5	0.819817
437	16.2502		437	15.6458		437	0.60444
437.5	16.0181		437.5	15.6882		437.5	0.32988
438	15.6026		438	15.4809		438	0.121792
438.5	15.1478		438.5	15.1449		438.5	0.00289954
439	14.7056		439	14.7845		439	-0.0788713
439.5	14.4311		439.5	14.6405		439.5	-0.209431
440	14.6438		440	14.8553		440	-0.21143
440.5	14.9196		440.5	15.1323		440.5	-0.212648
441	14.8777		441	15.2022		441	-0.324544
441.5	15.6043		441.5	15.7091		441.5	-0.104773
442	16.5315		442	16.4214		442	0.110121
442.5	17.2546		442.5	17.0304		442.5	0.224206
443	17.2376		443	16.9902		443	0.247413
443.5	17.0642		443.5	16.8596		443.5	0.204646
444	16.6484		444	16.6788		444	-0.0303771
444.5	16.9567		444.5	16.7038		444.5	0.252899
445	17.6638		445	17.2666		445	0.397112
445.5	18.277		445.5	18.0197		445.5	0.257324
446	18.8684		446	18.7928		446	0.0756348
446.5	19.3596		446.5	19.2238		446.5	0.135781
447	19.6417		447	19.3213		447	0.32047
447.5	19.4772		447.5	18.9959		447.5	0.481305
448	18.934		448	18.387		448	0.546967
448.5	18.0951		448.5	17.8957		448.5	0.199442
449	17.1331		449	17.4775		449	-0.344313
449.5	16.7376		449.5	17.1804		449.5	-0.442831
450	16.6366		450	17.0849		450	-0.448297
450.5	16.6127		450.5	16.9999		450.5	-0.387231
451	16.513		451	16.7896		451	-0.276582
451.5	16.3326		451.5	16.4974		451.5	-0.16471
452	16.256		452	16.3495		452	-0.0935419
452.5	16.1243		452.5	16.1378		452.5	-0.0134724
453	16.1016		453	15.9506		453	0.150994
453.5	16.0472		453.5	16.0546		453.5	-0.00744751
454	16.0301		454	16.1555		454	-0.125338
454.5	16.0975		454.5	16.2384		454.5	-0.14088
455	16.0945		455	16.2381		455	-0.143645
455.5	16.0131		455.5	16.1919		455.5	-0.178792
456	15.8427		456	16.1483		456	-0.305649
456.5	15.7544		456.5	16.1462		456.5	-0.391824
457	15.3908		457	15.7935		457	-0.402644
457.5	14.7123		457.5	15.0448		457.5	-0.332427
458	14.5755		458	14.1611		458	0.414416
458.5	15.2603		458.5	14.7247		458.5	0.535611
459	16.163		459	15.674		459	0.488953
459.5	17.3001		459.5	16.9302		459.5	0.36987
460	18.164		460	18.0577		460	0.106296
460.5	18.5187		460.5	18.6363		460.5	-0.117579
461	18.8225		461	19.0217		461	-0.199219
461.5	18.9283		461.5	19.11		461.5	-0.181704
462	18.8102		462	18.9742		462	-0.164005
462.5	18.1075		462.5	18.7073		462.5	-0.599883
463	17.2398		463	18.1327		463	-0.892897
463.5	16.5822		463.5	17.5666		463.5	-0.984364
464	16.6951		464	17.3738		464	-0.678648
464.5	17.1865		464.5	17.4915		464.5	-0.304986
465	17.731		465	17.6514		465	0.0795527
465.5	17.9609		465.5	17.6698		465.5	0.291113
466	17.7847		466	17.5611		466	0.223635
466.5	17.7017		466.5	17.5256		466.5	0.176154
467	17.9746		467	17.7775		467	0.197083
467.5	18.5912		467.5	18.4153		467.5	0.175844
468	19.0841		468	18.9958		468	0.0883258
468.5	19.4248		468.5	19.3983		468.5	0.0264866
469	19.8213		469	19.8742		469	-0.0528967
469.5	20.0665		469.5	20.2023		469.5	-0.135771
470	20.2167		470	20.3446		470	-0.127912
470.5	20.4388		470.5	20.4554		470.5	-0.0166333
471	20.6052		471	20.4925		471	0.112711
471.5	20.3551		471.5	20.3554		471.5	-0.00030679
472	19.5247		472	20.0223		472	-0.497613
472.5	22.116		472.5	19.3844		472.5	2.73155
473	22.193		473	18.7736		473	3.4194
473.5	21.4354		473.5	18.2377		473.5	3.19776
474	20.2467		474	17.6158		474	2.63091
474.5	18.9673		474.5	16.8251		474.5	2.14219
475	18.3914		475	16.2953		475	2.0961
475.5	18.1225		475.5	16.0257		475.5	2.09677
476	17.5492		476	15.6694		476	1.87988
476.5	17.0142		476.5	15.4881		476.5	1.52611
477	16.5859		477	15.3984		477	1.18748
477.5	16.7589		477.5	15.7178		477.5	1.04112
478	17.0584		478	16.1344		478	0.923997
478.5	16.9972		478.5	16.2893		478.5	0.707943
479	16.6226		479	16.1891		479	0.433447
479.5	16.0577		479.5	15.9135		479.5	0.14421
480	15.8778		480	15.9284		480	-0.0505992
480.5	17.0244		480.5	17.0063		480.5	0.0180452
481	18.143		481	18.0352		481	0.107752
481.5	18.4407		481.5	18.3347		481.5	0.105953
482	18.2001		482	18.0429		482	0.157133
482.5	18.5962		482.5	17.5422		482.5	1.054
483	17.9648		483	16.8509		483	1.11391
483.5	16.8784		483.5	16.2161		483.5	0.662376
484	16.291		484	15.786		484	0.504995
484.5	15.9247		484.5	15.463		484.5	0.461702
485	15.4949		485	15.0895		485	0.405356
485.5	14.9943		485.5	14.6626		485.5	0.331711
486	14.5742		486	14.3783		486	0.195826
486.5	14.3321		486.5	14.2359		486.5	0.0961432
487	14.1167		487	14.2935		487	-0.17678
487.5	14.3331		487.5	14.567		487.5	-0.233885
488	14.6679		488	14.8833		488	-0.215462
488.5	15.0447		488.5	15.2935		488.5	-0.248825
489	15.3271		489	15.6552		489	-0.32814
489.5	15.4068		489.5	15.8191		489.5	-0.412349
490	15.4391		490	15.9033		490	-0.464249
490.5	15.632		490.5	16.1417		490.5	-0.509694
491	15.9839		491	16.5248		491	-0.540897
491.5	16.6578		491.5	16.9879		491.5	-0.330063
492	17.1652		492	17.421		492	-0.255758
492.5	17.6926		492.5	17.7856		492.5	-0.0929597
493	19.1274		493	18.3248		493	0.802578
493.5	18.5661		493.5	19.0705		493.5	-0.50445
494	18.4093		494	19.2707		494	-0.861385
494.5	18.3306		494.5	18.7061		494.5	-0.375459
495	17.5141		495	17.7759		495	-0.261854
495.5	16.5811		495.5	16.8689		495.5	-0.287777
496	15.9775		496	16.2581		496	-0.280582
496.5	15.4686		496.5	15.7492		496.5	-0.28061
497	14.9918		497	15.2251		497	-0.233256
497.5	14.7799		497.5	14.7351		497.5	0.0447843
498	15.1265		498	14.2195		498	0.907
498.5	15.9996		498.5	14.8006		498.5	1.19897
499	17.1225		499	15.4104		499	1.7121
499.5	17.5429		499.5	15.9347		499.5	1.60823
500	16.6658		500	16.4091		500	0.256754

## Sheet: Fig. 2
Amperometric response of a H2O2 microsensor to x µM H2O2 (Fig. 2d)																			Stability of H2O2 microsensors (Fig. 2e)
0 µM H2O2			25 µM H2O2			50 µM H2O2			100 µM H2O2			150 µM H2O2			200 µM H2O2				Before experimental use													After experimental use
Time (s)	Current (pA)		Time (s)	Current (pA)		Time (s)	Current (pA)		Time (s)	Current (pA)		Time (s)	Current (pA)		Time (s)	Current (pA)			H2O2 (uM)	#1_Current (pA)	#2_Current (pA)	#3_Current (pA)	#1_net current (pA)	#2_net current (pA)	#3_net current (pA)		Avg_net current (pA)	SD				H2O2 (uM)	#1_Current (pA)	#2_Current (pA)	#3_Current (pA)	#1_net current (pA)	#2_net current (pA)	#3_net current (pA)		Avg_net Current (pA)	SD
0	-5.33		0	-7		0	-9.37		0	-15.2		0	-20.8		0	-24.3			0	-0.735641	-1.03	-1.14	0.00435918	0	0		0.00145306	0.00251677				0	1.56	0.37	1.14	0	0	0		0	0
0.5	-5.01		0.5	-6.7		0.5	-9.06		0.5	-14.8		0.5	-20.3		0.5	-24.1			25	-3.72092	-3.62	-3.33	-2.98092	-2.59	-2.19		-2.58697	0.395469
1	-4.67		1	-6.33		1	-8.75		1	-14.5		1	-19.9		1	-23.6			50	-5.65098	-5.52	-4.97	-4.91098	-4.49	-3.83		-4.41033	0.544878
1.5	-4.43		1.5	-6.18		1.5	-8.59		1.5	-14.2		1.5	-19.7		1.5	-23.3			100	-10.3365	-9.97	-9.18	-9.59654	-8.94	-8.04		-8.85885	0.781435				100	-6.52	-6.05	-5.85	-8.08	-6.42	-6.99		-7.16333	0.843465
2	-4.2		2	-6.03		2	-8.31		2	-13.9		2	-19.3		2	-22.9			150	-15.3185	-14.62	-13.78	-14.5785	-13.59	-12.64		-13.6028	0.969314
2.5	-4.06		2.5	-5.75		2.5	-8.18		2.5	-13.7		2.5	-19.1		2.5	-22.65			200	-19.3704	-18.56	-17.72	-18.6304	-17.53	-16.58		-17.5801	1.02612				200	-15.74	-14.56	-12.25	-17.3	-14.93	-13.39		-15.2067	1.96963
3	-3.84		3	-5.63		3	-7.95		3	-13.5		3	-18.9		3	-22.5
3.5	-3.7		3.5	-5.48		3.5	-7.85		3.5	-13.3		3.5	-18.7		3.5	-22.35
4	-3.53		4	-5.39		4	-7.77		4	-13.1		4	-18.5		4	-22.1
4.5	-3.46		4.5	-5.37		4.5	-7.6		4.5	-13		4.5	-18.3		4.5	-22
5	-3.36		5	-5.29		5	-7.53		5	-12.9		5	-18.1		5	-21.9
5.5	-3.16		5.5	-5.19		5.5	-7.4		5.5	-12.8		5.5	-18		5.5	-21.8
6	-3.06		6	-5.13		6	-7.35		6	-12.6		6	-17.9		6	-21.7
6.5	-2.96		6.5	-5.06		6.5	-7.18		6.5	-12.4		6.5	-17.7		6.5	-21.5
7	-2.89		7	-4.98		7	-7.2		7	-12.4		7	-17.7		7	-21.6
7.5	-2.87		7.5	-4.95		7.5	-7.03		7.5	-12.3		7.5	-17.5		7.5	-21.5
8	-2.72		8	-4.91		8	-7.05		8	-12.2		8	-17.4		8	-21.4
8.5	-2.69		8.5	-4.84		8.5	-6.97		8.5	-12.1		8.5	-17.5		8.5	-21.4
9	-2.62		9	-4.83		9	-6.9		9	-12		9	-17.2		9	-21.2
9.5	-2.68		9.5	-4.81		9.5	-6.91		9.5	-11.9		9.5	-17.2		9.5	-21.2
10	-2.46		10	-4.73		10	-6.75		10	-11.9		10	-17.1		10	-21.1
10.5	-2.38		10.5	-4.73		10.5	-6.78		10.5	-11.8		10.5	-17.1		10.5	-21.1
11	-2.33		11	-4.72		11	-6.67		11	-11.7		11	-17		11	-21
11.5	-2.31		11.5	-4.6		11.5	-6.68		11.5	-11.7		11.5	-16.9		11.5	-20.9
12	-2.27		12	-4.66		12	-6.64		12	-11.6		12	-16.8		12	-21
12.5	-2.19		12.5	-4.57		12.5	-6.56		12.5	-11.6		12.5	-16.9		12.5	-20.9
13	-2.17		13	-4.48		13	-6.51		13	-11.5		13	-16.7		13	-20.9
13.5	-2.08		13.5	-4.46		13.5	-6.5		13.5	-11.5		13.5	-16.6		13.5	-20.7
14	-2.04		14	-4.48		14	-6.57		14	-11.5		14	-16.7		14	-20.8
14.5	-1.99		14.5	-4.41		14.5	-6.52		14.5	-11.4		14.5	-16.6		14.5	-20.7
15	-1.94		15	-4.34		15	-6.47		15	-11.4		15	-16.5		15	-20.7
15.5	-1.89		15.5	-4.36		15.5	-6.31		15.5	-11.3		15.5	-16.4		15.5	-20.6
16	-1.82		16	-4.41		16	-6.39		16	-11.3		16	-16.5		16	-20.6
16.5	-1.81		16.5	-4.33		16.5	-6.33		16.5	-11.3		16.5	-16.4		16.5	-20.5
17	-1.7		17	-4.36		17	-6.23		17	-11.2		17	-16.3		17	-20.4
17.5	-1.7		17.5	-4.37		17.5	-6.33		17.5	-11.2		17.5	-16.4		17.5	-20.4
18	-1.67		18	-4.36		18	-6.24		18	-11.2		18	-16.3		18	-20.3
18.5	-1.65		18.5	-4.37		18.5	-6.16		18.5	-11.1		18.5	-16.3		18.5	-20.3
19	-1.57		19	-4.38		19	-6.25		19	-11.1		19	-16.3		19	-20.3
19.5	-1.57		19.5	-4.23		19.5	-6.24		19.5	-11.1		19.5	-16.2		19.5	-20.3
20	-1.57		20	-4.3		20	-6.13		20	-11.1		20	-16.2		20	-20.2
20.5	-1.49		20.5	-4.15		20.5	-6.12		20.5	-11.1		20.5	-16.2		20.5	-20.2
21	-1.48		21	-4.22		21	-6.08		21	-11.1		21	-16.1		21	-20.2
21.5	-1.45		21.5	-4.27		21.5	-6.08		21.5	-11		21.5	-16.1		21.5	-20.1
22	-1.41		22	-4.25		22	-6.08		22	-11		22	-16.1		22	-20
22.5	-1.32		22.5	-4.22		22.5	-6.12		22.5	-11		22.5	-16.1		22.5	-20.1
23	-1.4		23	-4.19		23	-6.03		23	-10.9		23	-16.1		23	-20
23.5	-1.35		23.5	-4.15		23.5	-5.99		23.5	-10.9		23.5	-16		23.5	-20
24	-1.35		24	-4.16		24	-6.05		24	-10.9		24	-16		24	-20
24.5	-1.26		24.5	-4.15		24.5	-6.03		24.5	-10.8		24.5	-16		24.5	-19.9
25	-1.24		25	-4.1		25	-6.01		25	-10.8		25	-16		25	-20
25.5	-1.25		25.5	-4.1		25.5	-5.92		25.5	-10.9		25.5	-16		25.5	-19.8
26	-1.22		26	-4.1		26	-5.95		26	-10.8		26	-15.9		26	-19.9
26.5	-1.17		26.5	-4.1		26.5	-5.92		26.5	-10.8		26.5	-15.9		26.5	-19.8
27	-1.12		27	-4.1		27	-5.97		27	-10.8		27	-15.9		27	-19.8
27.5	-1.13		27.5	-4.07		27.5	-5.94		27.5	-10.7		27.5	-15.8		27.5	-19.8
28	-1.11		28	-4.09		28	-5.88		28	-10.7		28	-15.8		28	-19.8
28.5	-1.06		28.5	-4.16		28.5	-5.86		28.5	-10.7		28.5	-15.9		28.5	-19.8
29	-1.06		29	-4.11		29	-5.93		29	-10.7		29	-15.8		29	-19.8
29.5	-1		29.5	-4.07		29.5	-5.88		29.5	-10.7		29.5	-15.8		29.5	-19.8
30	-0.973		30	-4.1		30	-5.89		30	-10.7		30	-15.7		30	-19.7
30.5	-0.953		30.5	-4.06		30.5	-5.81		30.5	-10.6		30.5	-15.8		30.5	-19.7
31	-0.955		31	-4.05		31	-5.85		31	-10.6		31	-15.7		31	-19.7
31.5	-0.873		31.5	-4		31.5	-5.79		31.5	-10.6		31.5	-15.7		31.5	-19.7
32	-0.907		32	-4.06		32	-5.75		32	-10.6		32	-15.8		32	-19.7
32.5	-0.919		32.5	-4.08		32.5	-5.81		32.5	-10.6		32.5	-15.7		32.5	-19.6
33	-0.812		33	-4.05		33	-5.79		33	-10.6		33	-15.7		33	-19.7
33.5	-0.891		33.5	-4.05		33.5	-5.78		33.5	-10.5		33.5	-15.7		33.5	-19.7
34	-0.775		34	-4.04		34	-5.74		34	-10.5		34	-15.5		34	-19.6
34.5	-0.705		34.5	-4.01		34.5	-5.8		34.5	-10.5		34.5	-15.7		34.5	-19.5
35	-0.799		35	-4.04		35	-5.77		35	-10.4		35	-15.6		35	-19.6
35.5	-0.769		35.5	-4.03		35.5	-5.71		35.5	-10.5		35.5	-15.6		35.5	-19.6
36	-0.783		36	-4.01		36	-5.75		36	-10.5		36	-15.6		36	-19.6
36.5	-0.743		36.5	-4		36.5	-5.71		36.5	-10.5		36.5	-15.7		36.5	-19.5
37	-0.773		37	-4.04		37	-5.72		37	-10.5		37	-15.5		37	-19.5
37.5	-0.677		37.5	-4.03		37.5	-5.72		37.5	-10.5		37.5	-15.5		37.5	-19.5
38	-0.687		38	-4.05		38	-5.78		38	-10.5		38	-15.5		38	-19.5
38.5	-0.686		38.5	-3.99		38.5	-5.65		38.5	-10.4		38.5	-15.5		38.5	-19.5
39	-0.674		39	-3.97		39	-5.72		39	-10.4		39	-15.5		39	-19.6
39.5	-0.709		39.5	-4		39.5	-5.67		39.5	-10.4		39.5	-15.5		39.5	-19.4
40	-0.636		40	-3.94		40	-5.67		40	-10.4		40	-15.4		40	-19.6
40.5	-0.631		40.5	-3.93		40.5	-5.66		40.5	-10.4		40.5	-15.5		40.5	-19.5
41	-0.6		41	-3.93		41	-5.7		41	-10.4		41	-15.4		41	-19.5
41.5	-0.668		41.5	-3.93		41.5	-5.64		41.5	-10.5		41.5	-15.6		41.5	-19.4
42	-0.664		42	-3.95		42	-5.65		42	-10.4		42	-15.4		42	-19.4
42.5	-0.61		42.5	-3.92		42.5	-5.64		42.5	-10.3		42.5	-15.5		42.5	-19.4
43	-0.701		43	-3.92		43	-5.66		43	-10.3		43	-15.4		43	-19.4
43.5	-0.633		43.5	-4.02		43.5	-5.64		43.5	-10.3		43.5	-15.4		43.5	-19.4
44	-0.655		44	-3.97		44	-5.62		44	-10.3		44	-15.4		44	-19.4
44.5	-0.629		44.5	-3.93		44.5	-5.63		44.5	-10.4		44.5	-15.4		44.5	-19.5
45	-0.652		45	-3.88		45	-5.54		45	-10.3		45	-15.4		45	-19.4
45.5	-0.753		45.5	-3.92		45.5	-5.61		45.5	-10.3		45.5	-15.3		45.5	-19.4
46	-0.768		46	-3.94		46	-5.77		46	-10.4		46	-15.4		46	-19.4
46.5	-0.757		46.5	-3.86		46.5	-5.65		46.5	-10.4		46.5	-15.4		46.5	-19.4
47	-0.691		47	-3.9		47	-5.69		47	-10.3		47	-15.3		47	-19.3
47.5	-0.752		47.5	-3.86		47.5	-5.62		47.5	-10.3		47.5	-15.3		47.5	-19.4
48	-0.786		48	-3.88		48	-5.57		48	-10.3		48	-15.3		48	-19.3
48.5	-0.727		48.5	-3.85		48.5	-5.55		48.5	-10.3		48.5	-15.3		48.5	-19.4
49	-0.731		49	-3.88		49	-5.56		49	-10.3		49	-15.3		49	-19.3
49.5	-0.74		49.5	-3.87		49.5	-5.6		49.5	-10.3		49.5	-15.3		49.5	-19.3
50	-0.762		50	-3.84		50	-5.55		50	-10.3		50	-15.3		50	-19.3

## Sheet: Fig. 3a
H2O2 formation during degradation of poplar wood cell walls by enzyme cocktails containing cellulase and a GMC enyzme
H2O2 produced from oxidation of cellobiose by ChCDH												Calibration of #1_ H2O2 microsensor				Calibration of #2_ H2O2 microsensor				Calibration of #3_ H2O2 microsensor
Time	#1_Current (pA)	#2_Current (pA)	#3_Current (pA)		#1_Concentration (uM)	#2_Concentration (uM)	#3_Concentration (uM)		H2O2_avg	H2O2_sd		H2O2 (mM)	current (pA)	net current (pA)		H2O2 (mM)	current (pA)	net current (pA)		H2O2 (mM)	current (pA)	net current (pA)
0	-0.67	0.89	-0.47		0	0	0		0	0		0	0.4	0		0	2.03	0		0	1.33	0
10	-1.32	-0.594	-1.27		5.5938	11.0664	5.81395		7.49138	3.09799		0.1	-10.74	-11.14		0.1	-12.5	-14.53		0.1	-14.2	-15.53
20	-2.4	-2.96	-2.25		14.8881	28.7099	12.936		18.8447	8.5991		0.2	-23.08	-23.48		0.2	-24.23	-26.26		0.2	-25.3	-26.63
30	-4.18	-4.648	-3.68		30.2065	41.2975	23.3285		31.6109	9.06646
40	-5.51	-5.75	-4.85		41.6523	49.5153	31.8314		40.9997	8.85999
50	-6.48	-6.652	-5.93		50	56.2416	39.6802		48.6406	8.36396
60	-8.17	-7.852	-7.32		64.5439	65.1902	49.782		59.8387	8.71535
70	-9.67	-8.856	-8.85		77.4527	72.6771	60.9012		70.3436	8.51891
80	-10.68	-9.606	-10.17		86.1446	78.2699	70.4942		78.3029	7.82525
90	-11.304	-10.32	-11.93		91.5146	83.5943	83.2849		86.1313	4.66468
100	-11.89	-10.96	-13.31		96.5577	88.3669	93.314		92.7462	4.1248
110	-12.26	-11.684	-15.12		99.7418	93.7658	106.468		99.9919	6.35478
120	-12.81	-12.56	-16.07		104.475	100.298	113.372		106.048	6.67742
Biosensor Sensitivity (pA /mM)					-116.2	-134.1	-137.6
H2O2 produced from oxidation of glucose by GOX												Calibration of #1_ H2O2 microsensor				Calibration of #2_ H2O2 microsensor				Calibration of #3_ H2O2 microsensor
Time	#1_Current (pA)	#2_Current (pA)	#3_Current (pA)		#1_Concentration (uM)	#2_Concentration (uM)	#3_Concentration (uM)		H2O2_avg	H2O2_sd		H2O2 (mM)	current (pA)	net current (pA)		H2O2 (mM)	current (pA)	net current (pA)		H2O2 (mM)	current (pA)	net current (pA)
0	-0.76	-0.4	-0.82		0	0	0		0	0		0	0.2	0		0	1.86	0		0	-0.36	0
10	-4.005	-2.648	-4.29036		29.5	23.6632	26.2906		26.4846	2.92325		0.1	-11.9	-12.1		0.1	-8.75	-10.61		0.1	-15.5	-15.14
20	-6.338	-4.485	-6.70643		50.7091	43	44.5942		46.1011	4.06948		0.2	-21.17	-21.37		0.2	-16.6	-18.46		0.2	-25.7	-25.34
30	-7.72929	-5.815	-8.24393		63.3571	57	56.2419		58.8663	3.90758
40	-9.65429	-7.145	-10.1329		80.8571	71	70.5519		74.1364	5.82468
50	-11.2336	-9.72	-11.7319		95.2143	98.1053	82.6656		91.995	8.20784
60	-13.4336	-11.2617	-14.0425		115.214	114.333	100.17		109.906	8.44275
70	-15.06	-12.4017	-15.5888		130	126.333	111.885		122.739	9.57748
80	-16.2229	-13.605	-17.2493		140.571	139	124.464		134.679	8.88066
90	-17.5979	-14.745	-18.8307		153.071	151	136.445		146.839	9.0608
100	-19.6014	-16.265	-21.1589		171.286	167	154.083		164.123	8.95509
110	-21.0943	-17.4367	-23.9264		184.857	179.333	175.049		179.746	4.91725
120	-24.1193	-19.4317	-25.8593		212.357	200.333	189.692		200.794	11.3398
Biosensor Sensitivity (pA /mM)					-110	-95	-132
Control												Calibration of #1_H2O2 microsensor				Calibration of #2_H2O2 microsensor				Calibration of #3_H2O2 microsensor
Time	#1_Current (pA)	#2_Current (pA)	#3_Current (pA)		#1_Concentration (uM)	#2_Concentration (uM)	#3_Concentration (uM)		H2O2_avg	H2O2_sd		H2O2 (mM)	current (pA)	net current (pA)		H2O2 (mM)	current (pA)	net current (pA)		H2O2 (mM)	current (pA)	net current (pA)
0	1.62	-0.75	-0.39		0	0	0		0	0		0	1.5	0		0	-0.11	0		0	0.24	0
10	0.85	-0.96	-0.83		9.09091	1.88004	3.87529		4.94874	3.72336		0.1	-8.14	-9.64		0.1	-11.58	-11.47		0.1	-12.45	-12.69
20	0.94	-0.75	-0.6		8.02834	0	1.84957		3.29263	4.20421		0.2	-14.87	-16.37		0.2	-22.3	-22.19		0.2	-21.79	-22.03
30	1	-1.07	-0.44		7.31995	2.86482	0.440373		3.54171	3.48938
40	0.88	-0.894	-0.7575		8.73672	1.28917	3.23674		4.42088	3.8624
50	0.97	-0.93	-0.52		7.67414	1.61146	1.14497		3.47686	3.64243
60	0.87	-1.35	-0.78375		8.85478	5.37153	3.46794		5.89808	2.73175
70	0.79	-1.25	-0.99		9.79929	4.47628	5.28448		6.52002	2.86854
80	0.82	-1.14	-0.91		9.4451	3.4915	4.57988		5.83883	3.17018
90	0.75	-0.94	-1		10.2715	1.70098	5.37256		5.7817	4.2999
100	0.67	-1.29	-1.31		11.2161	4.83438	8.10287		8.0511	3.19115
110	0.54	-1.07	-1.65		12.7509	2.86482	11.0974		8.90437	5.29534
120	0.51	-1.49	-1.72		13.1051	6.62489	11.7139		10.4813	3.41141
Biosensor Sensitivity (pA /mM)					-84.76	-111.7	-113.54

## Sheet: Fig. 3b
Comparison of O2 and H2O2 concentrations change during a LPMO reaction
O2			H2O2
0	220.645		Time	Current (pA)	Concentration (uM)			Calibration of the H2O2 microsensor
0.0221	220.271		0	-0.67	0			H2O2 (mM)	current (pA)	net current (pA)
0.0442	220.667		10	-1.42	6.08766			0	0.32	0
0.0663	220.044		20	-2.67	16.2338			0.1	-13.14	-13.46
0.0884	220.836		30	-4.72	32.8734			0.2	-23.75	-24.07
0.1105	220.616		40	-6.26	45.3734
0.1326	220.242		50	-7.38	54.4643			Biosensor Sensitivity (pA /mM)	-123.2
0.1547	220.539		60	-8.83	66.2338
0.1768	220.884		70	-9.76	73.7825
0.1976	220.539		80	-11.52	88.0682
0.2197	219.991		90	-12.24	93.9123
0.2418	220.7		100	-13.06	100.568
0.2639	220.106		110	-13.95	107.792
0.286	220.686		120	-14.76	114.367
0.3081	220.095		130	-15.18	117.776
0.3302	220.392		140	-15.7	121.997
0.3523	220.737		150	-16.34	127.192
0.3744	220.499		160	-16.8	130.925
0.3965	220.623		170	-17.24	134.497
0.4186	220.686		180	-17.54	136.932
0.4407	220.341		183	-13.12	101.055
0.4628	220.194		186	-11	83.8474
0.4849	219.897		189	-9.63	72.7273
0.5057	220.242		192	-8.38	62.5812
0.5278	219.996		195	-6.96	51.0552
0.5499	220.539		198	-5.83	41.8831
0.572	220.836		201	-5.35	37.987
0.5941	220.242		204	-4.92	34.4968
0.6162	219.991		207	-4.43	30.5195
0.6383	220.693		210	-3.92	26.3799
0.6604	220.744		213	-3.88	26.0552
0.6825	220.68		216	-3.85	25.8117
0.7046	220.836
0.7267	220.935
0.7488	219.947
0.7709	220.194
0.793	220.44
0.8151	220.143
0.8359	220.737
0.858	219.848
0.8801	219.897
0.9022	219.503
0.9243	219.256
0.9464	219.897
0.9685	219.553
0.9906	219.996
1.0127	219.848
1.0348	219.602
1.0569	219.355
1.079	218.964
1.1011	219.109
1.1232	219.307
1.144	219.553
1.1661	219.848
1.1882	219.848
1.2103	219.602
1.2324	219.996
1.2545	219.996
1.2766	220.341
1.2987	220.935
1.3208	220.638
1.3429	220.737
1.365	220.194
1.3871	219.602
1.4092	220.143
1.4313	220.44
1.4521	220.986
1.4742	220.986
1.4963	220.095
1.5184	219.749
1.5405	219.208
1.5626	218.913
1.5847	218.913
1.6068	218.913
1.6289	219.109
1.651	219.65
1.6731	219.947
1.6952	219.848
1.7173	219.553
1.7394	219.256
1.7602	219.256
1.7823	218.766
1.8044	218.766
1.8265	218.522
1.8486	218.522
1.8707	219.061
1.8928	219.355
1.9149	219.355
1.937	218.816
1.9591	218.326
1.9812	218.181
2.0033	217.837
2.0254	217.985
2.0475	218.816
2.0696	219.355
2.0904	219.602
2.1125	219.65
2.1346	219.256
2.1567	218.913
2.1788	219.061
2.2009	219.798
2.223	219.602
2.2451	219.012
2.2672	218.964
2.2893	218.277
2.3114	218.57
2.3335	218.865
2.3556	218.913
2.3777	218.669
2.3985	218.473
2.4206	218.425
2.4427	218.473
2.4648	218.326
2.4869	217.886
2.509	217.644
2.5311	217.595
2.5532	218.082
2.5753	218.13
2.5974	218.374
2.6195	218.669
2.6416	218.621
2.6637	219.061
2.6858	218.816
2.7066	218.229
2.7287	217.886
2.7508	217.741
2.7729	218.425
2.795	218.425
2.8171	218.717
2.8392	218.816
2.8613	218.13
2.8834	218.766
2.9055	218.766
2.9276	218.964
2.9497	219.208
2.9718	218.57
2.9939	218.326
3.0147	217.692
3.0368	217.448
3.0589	217.595
3.081	217.837
3.1031	217.936
3.1252	218.277
3.1473	218.082
3.1694	217.789
3.1915	217.985
3.2136	217.985
3.2357	217.936
3.2578	218.229
3.2799	218.326
3.302	218.326
3.3228	218.13
3.3449	217.741
3.367	217.4
3.3891	217.109
3.4112	217.692
3.4333	218.181
3.4554	218.374
3.4775	218.082
3.4996	218.374
3.5217	218.229
3.5438	218.326
3.5659	219.256
3.588	218.964
3.6101	219.061
3.6309	219.749
3.653	219.602
3.6764	219.947
3.6972	220.293
3.7193	219.996
3.7414	219.798
3.7635	219.404
3.7856	219.061
3.8077	218.621
3.8298	218.621
3.8519	218.181
3.874	217.789
3.8961	217.789
3.9182	217.448
3.9403	217.985
3.9624	218.425
3.9832	218.816
4.0053	219.454
4.0274	219.109
4.0495	218.766
4.0716	218.766
4.0937	218.425
4.1158	218.621
4.1379	218.621
4.16	217.985
4.1821	217.789
4.2042	218.229
4.2263	218.621
4.2484	219.208
4.2705	219.208
4.2913	218.522
4.3134	218.374
4.3355	217.789
4.3576	218.082
4.3797	218.374
4.4018	218.033
4.4239	218.033
4.446	217.644
4.4681	217.351
4.4902	217.351
4.5123	217.692
4.5344	217.4
4.5565	217.985
4.5786	218.13
4.5994	218.425
4.6215	219.012
4.6436	218.13
4.6657	218.326
4.6878	218.326
4.7099	218.033
4.732	218.669
4.7541	219.012
4.7762	219.404
4.7983	220.737
4.8204	220.986
4.8438	221.58
4.8659	221.58
4.8867	221.232
4.9088	221.283
4.9309	221.331
4.953	220.935
4.9751	221.232
4.9972	221.283
5.0193	220.986
5.0414	221.283
5.0635	220.935
5.0856	221.58
5.1077	221.531
5.1298	221.184
5.1519	220.935
5.1727	220.242
5.1948	219.996
5.2156	220.044
5.2377	219.947
5.2598	220.293
5.2819	219.897
5.304	220.143
5.3261	220.194
5.3482	220.194
5.3703	220.539
5.3924	219.947
5.4145	219.602
5.4366	218.913
5.4587	218.621
5.4808	218.964
5.5029	218.913
5.5237	219.256
5.5458	219.848
5.5679	219.454
5.59	219.897
5.6121	219.65
5.6342	219.307
5.6563	219.355
5.6784	219.256
5.7005	219.503
5.7226	218.913
5.7447	218.865
5.7668	218.865
5.7889	218.229
5.811	218.181
5.8331	217.985
5.8539	217.936
5.876	218.181
5.8981	218.522
5.9202	219.061
5.9423	218.816
5.9644	218.515
5.9865	218.172
6.0086	217.928
6.0307	217.976
6.0528	218.271
6.0749	218.858
6.097	219.054
6.1191	218.368
6.1412	217.782
6.162	217.246
6.1841	217.004
6.2062	217.342
6.2283	217.004
6.2504	216.955
6.2725	216.858
6.2946	217.052
6.3167	217.49
6.3388	217.782
6.3609	217.538
6.383	217.342
6.4051	217.587
6.4272	217.342
6.4493	217.246
6.4701	216.907
6.4922	216.517
6.5143	216.179
6.5364	215.648
6.5585	215.6
6.5806	215.6
6.6027	216.179
6.6248	216.517
6.6469	216.614
6.669	216.13
6.6911	215.6
6.7132	215.794
6.7353	216.13
6.7574	215.6
6.7782	215.503
6.8003	215.024
6.8224	215.215
6.8445	216.227
6.8666	215.985
6.8887	216.227
6.9108	215.6
6.9329	215.215
6.955	215.167
6.9771	214.542
6.9992	214.016
7.0213	213.73
7.0434	214.064
7.0655	214.639
7.0863	215.167
7.1084	215.503
7.1305	216.13
7.1526	215.89
7.1747	215.842
7.1968	215.697
7.2189	214.782
7.241	214.83
7.2631	214.256
7.2852	213.49
7.3073	213.396
7.3294	213.015
7.3515	213.301
7.3736	213.635
7.3957	213.396
7.4178	213.682
7.4386	213.444
7.4607	214.064
7.4828	214.35
7.5049	214.399
7.527	214.927
7.5491	214.83
7.5712	214.83
7.5933	214.207
7.6154	213.539
7.6375	213.063
7.6596	212.731
7.6817	213.301
7.7038	213.349
7.7259	213.301
7.7467	213.301
7.7688	213.063
7.7909	213.063
7.813	212.445
7.8351	212.115
7.8572	212.399
7.8793	212.683
7.9014	213.301
7.9235	213.349
7.9456	213.253
7.9677	212.777
7.9898	212.161
8.0119	212.161
8.034	211.358
8.0548	210.747
8.0769	211.312
8.099	211.312
8.1211	211.926
8.1432	212.826
8.1653	212.256
8.1874	211.926
8.2095	211.642
8.2316	210.747
8.2537	211.028
8.2758	211.358
8.2979	211.594
8.32	212.494
8.3421	212.588
8.3629	212.304
8.385	211.688
8.4071	210.936
8.4292	210.514
8.4513	210.795
8.4734	211.453
8.4955	211.594
8.5176	211.312
8.5397	211.642
8.5618	210.982
8.5839	210.982
8.606	211.594
8.6281	210.982
8.6502	211.028
8.671	210.982
8.6931	210.654
8.7152	210.654
8.7373	211.028
8.7594	211.123
8.7815	211.077
8.8036	210.795
8.8257	210.091
8.8478	210.045
8.8699	210.186
8.892	210.419
8.9141	210.936
8.9362	210.701
8.9583	210.465
8.9804	210.514
9.0012	210.045
9.0233	209.997
9.0454	209.625
9.0675	208.787
9.0896	208.787
9.1117	208.461
9.1338	208.692
9.1559	209.251
9.178	209.297
9.2001	209.343
9.2222	209.343
9.2443	209.064
9.2664	208.692
9.2885	209.018
9.3093	208.507
9.3314	209.018
9.3535	208.692
9.3756	208.138
9.3977	208.415
9.4198	208.089
9.4419	208.74
9.464	208.415
9.4861	208.322
9.5082	207.904
9.5303	207.398
9.5524	208.138
9.5745	207.951
9.5966	207.951
9.6174	207.858
9.6395	207.673
9.6616	207.673
9.6837	207.306
9.7058	207.167
9.7279	207.121
9.75	207.121
9.7721	207.167
9.7942	207.535
9.8163	207.673
9.8384	207.951
9.8605	208.553
9.8826	208.089
9.9047	207.489
9.9255	207.26
9.9476	206.661
9.9697	206.754
9.9918	206.708
10.0139	206.8
10.036	206.844
10.0581	207.075
10.0802	206.8
10.1023	206.433
10.1244	206.34
10.1465	206.615
10.1686	207.121
10.1907	207.121
10.2128	206.89
10.2336	206.34
10.2557	206.065
10.2778	205.744
10.2999	206.065
10.322	206.065
10.3441	206.34
10.3662	206.386
10.3883	206.248
10.4104	205.973
10.4325	205.517
10.4546	205.561
10.4767	205.335
10.4988	205.335
10.5209	205.289
10.5417	205.471
10.5638	205.561
10.5859	205.561
10.608	205.517
10.6301	205.242
10.6522	205.608
10.6743	205.608
10.6964	205.654
10.7185	205.471
10.7406	205.062
10.7627	204.833
10.7848	204.833
10.8069	205.289
10.829	205.289
10.8511	205.517
10.8719	205.517
10.894	205.106
10.9161	205.152
10.9382	205.106
10.9603	205.152
10.9824	205.379
11.0045	205.425
11.0266	205.471
11.0487	205.517
11.0708	205.425
11.0929	205.062
11.115	204.607
11.1371	204.334
11.1592	204.334
11.18	204.38
11.2021	204.607
11.2242	204.334
11.2463	203.881
11.2684	204.153
11.2905	204.153
11.3126	204.653
11.3347	205.198
11.3568	204.926
11.3789	204.697
11.401	204.47
11.4231	204.153
11.4452	204.197
11.4673	204.197
11.4894	204.063
11.5115	203.837
11.5323	203.295
11.5544	203.249
11.5752	202.664
11.5973	202.664
11.6194	203.159
11.6415	202.935
11.6636	203.566
11.6857	203.295
11.7078	203.115
11.7299	203.295
11.752	202.935
11.7741	202.664
11.7962	202.352
11.8183	202.396
11.8404	202.62
11.8625	202.71
11.8833	203.205
11.9054	203.159
11.9275	203.159
11.9496	203.476
11.9717	203.295
11.9938	203.339
12.0159	203.025
12.038	203.205
12.0601	202.935
12.0822	202.754
12.1043	203.025
12.1264	202.71
12.1485	202.44
12.1706	202.396
12.1914	201.456
12.2135	201.456
12.2356	202.127
12.2577	201.903
12.2798	202.62
12.3019	202.486
12.324	202.081
12.3461	202.037
12.3682	201.769
12.3903	201.456
12.4124	201.012
12.4345	201.056
12.4566	201.144
12.4787	201.234
12.4995	201.456
12.5216	201.188
12.5437	200.699
12.5658	200.878
12.5879	200.611
12.61	200.834
12.6321	201.322
12.6542	201.5
12.6763	201.456
12.6984	201.234
12.7205	200.655
12.7426	200.255
12.7647	200.167
12.7868	200.521
12.8076	200.611
12.8297	200.743
12.8518	200.878
12.8739	200.567
12.896	200.567
12.9181	200.477
12.9402	200.255
12.9623	199.813
12.9844	199.769
13.0065	199.019
13.0286	198.801
13.0507	198.975
13.0728	199.197
13.0949	199.857
13.1157	199.857
13.1378	199.725
13.1599	199.285
13.182	199.063
13.2041	199.063
13.2262	199.151
13.2483	199.417
13.2704	199.417
13.2925	199.461
13.3146	199.241
13.3367	199.461
13.3588	199.681
13.3809	199.769
13.403	200.079
13.4238	199.857
13.4459	199.417
13.468	199.549
13.4901	199.107
13.5122	198.669
13.5343	198.229
13.5564	197.749
13.5785	197.749
13.6006	197.749
13.6227	198.493
13.6448	198.757
13.6669	198.713
13.689	198.801
13.7111	198.361
13.7319	198.143
13.754	198.405
13.7761	198.273
13.7982	198.449
13.8203	198.143
13.8424	197.879
13.8645	198.185
13.8866	197.705
13.9087	198.011
13.9308	198.273
13.9529	197.749
13.975	197.967
13.9971	198.229
14.0192	198.055
14.04	198.099
14.0621	198.229
14.0842	197.923
14.1063	197.661
14.1284	197.443
14.1505	197.138
14.1726	197.355
14.1947	196.834
14.2168	196.66
14.2389	196.442
14.261	196.269
14.2831	196.572
14.3052	197.182
14.3273	197.399
14.3494	196.746
14.3715	196.92
14.3936	196.398
14.4144	196.357
14.4365	196.572
14.4586	196.442
14.4807	196.357
14.5028	196.227
14.5249	196.442
14.547	196.79
14.5691	197.008
14.5912	197.311
14.6133	197.052
14.6354	196.834
14.6575	196.616
14.6796	196.227
14.7017	196.183
14.7225	196.009
14.7446	196.009
14.7667	195.622
14.7888	195.708
14.8109	195.362
14.833	195.318
14.8551	195.708
14.8772	195.534
14.8993	195.708
14.9214	195.448
14.9435	195.318
14.9656	195.276
14.9877	195.276
15.0098	195.147
15.0306	195.147
15.0527	194.889
15.0748	194.674
15.0969	195.191
15.119	194.759
15.1411	194.502
15.1632	194.546
15.1853	194.289
15.2074	194.075
15.2295	194.374
15.2516	194.161
15.2737	193.818
15.2958	194.031
15.3179	194.031
15.3387	194.161
15.3608	194.203
15.3829	194.588
15.405	194.416
15.4271	194.546
15.4492	194.546
15.4713	194.632
15.4934	195.061
15.5155	194.546
15.5376	194.975
15.5597	194.46
15.5818	194.031
15.6039	194.546
15.626	194.161
15.6468	193.945
15.6689	194.161
15.691	193.904
15.7131	193.732
15.7352	193.563
15.7573	193.008
15.7794	192.797
15.8015	192.966
15.8236	193.604
15.8457	193.945
15.8678	193.648
15.8899	193.391
15.912	192.966
15.9341	192.797
15.9549	192.966
15.977	192.881
15.9991	192.881
16.0212	192.881
16.0433	192.966
16.0654	192.925
16.0875	192.753
16.1096	192.753
16.1317	192.797
16.1538	192.669
16.1759	193.052
16.198	192.925
16.2201	193.094
16.2422	193.263
16.263	192.881
16.2851	193.263
16.3072	192.669
16.3293	192.456
16.3514	192.456
16.3735	191.781
16.3956	191.95
16.4177	191.908
16.4398	192.075
16.4619	192.628
16.484	192.456
16.5061	192.669
16.5282	192.034
16.5503	191.444
16.5711	191.402
16.5932	191.191
16.6153	191.444
16.6374	191.275
16.6595	191.316
16.6816	191.149
16.7037	191.275
16.7258	191.444
16.7479	191.022
16.77	191.191
16.7921	191.149
16.8142	191.191
16.8363	191.781
16.8584	191.611
16.8792	191.149
16.9013	190.98
16.9234	190.687
16.9455	190.896
16.9676	190.687
16.9897	190.854
17.0118	190.938
17.0339	190.729
17.056	190.938
17.0781	190.729
17.1002	190.604
17.1223	190.353
17.1444	190.854
17.1665	190.436
17.1886	190.436
17.2094	190.813
17.2315	190.562
17.2536	191.022
17.2757	191.022
17.2978	190.645
17.3199	190.436
17.342	190.183
17.3641	189.977
17.3862	190.018
17.4083	190.018
17.4304	189.935
17.4525	190.142
17.4746	189.559
17.4967	189.308
17.5188	189.726
17.5409	189.475
17.5617	189.684
17.5838	189.726
17.6059	189.017
17.628	188.852
17.6501	189.059
17.6722	188.934
17.6943	188.976
17.7164	188.355
17.7385	188.355
17.7606	188.23
17.7827	188.397
17.8048	188.811
17.8269	188.355
17.849	188.355
17.8698	188.19
17.8919	188.148
17.914	188.562
17.9361	188.727
17.9582	188.685
17.9803	188.769
18.0024	188.685
18.0245	188.52
18.0466	188.313
18.0687	188.355
18.0908	188.646
18.1129	188.437
18.135	188.646
18.1571	188.604
18.1779	187.983
18.2	188.19
18.2221	188.19
18.2442	188.065
18.2663	188.148
18.2884	188.148
18.3105	187.983
18.3326	187.735
18.3547	187.323
18.3768	187.2
18.3989	186.831
18.421	186.831
18.4431	187.407
18.4652	187.407
18.486	187.572
18.5081	187.612
18.5302	187.53
18.5523	187.242
18.5744	187.242
18.5965	187.2
18.6186	187.037
18.6407	187.2
18.6628	187.365
18.6849	187.488
18.707	187.365
18.7291	187.119
18.7512	186.872
18.7733	186.505
18.7941	186.3
18.8162	186.054
18.8383	186.421
18.8604	186.421
18.8825	186.791
18.9046	186.914
18.9267	186.421
18.9488	186.71
18.9709	186.545
18.993	186.831
19.0151	186.668
19.0372	186.586
19.0593	186.177
19.0814	186.219
19.1022	186.054
19.1243	185.728
19.1464	186.054
19.1685	185.607
19.1906	186.177
19.2127	185.973
19.2348	185.81
19.2569	186.054
19.279	185.933
19.3011	186.505
19.3232	186.545
19.3453	186.421
19.3674	186.177
19.3895	185.933
19.4103	185.566
19.4324	185.24
19.4545	185.403
19.4766	185.038
19.4987	185.282
19.5208	185.321
19.5429	185.079
19.565	185.119
19.5871	185.119
19.6092	185.079
19.6313	185.161
19.6534	184.998
19.6755	184.754
19.6976	184.714
19.7197	184.796
19.7405	184.593
19.7626	184.351
19.7847	184.27
19.8068	183.544
19.8289	183.504
19.851	183.746
19.8731	183.383
19.8952	183.988
19.9173	184.067
19.9394	184.067
19.9615	184.23
19.9836	184.149
20.0057	184.472
20.0278	184.43
20.0486	184.754
20.0707	184.512
20.0928	184.067
20.1149	183.907
20.137	183.746
20.1591	183.704
20.1812	183.946
20.2033	183.867
20.2254	183.665
20.2475	183.704
20.2696	183.586
20.2917	183.465
20.3138	183.304
20.3359	183.223
20.3567	182.983
20.3788	182.582
20.4009	182.783
20.423	182.743
20.4451	182.904
20.4672	183.344
20.4893	183.544
20.5114	183.465
20.5335	183.544
20.5556	183.867
20.5777	183.586
20.5998	183.544
20.6219	183.425
20.644	183.064
20.6648	182.783
20.6869	182.424
20.709	182.224
20.7311	182.464
20.7532	182.424
20.7753	182.783
20.7974	182.582
20.8195	181.905
20.8416	182.464
20.8637	182.543
20.8858	182.664
20.9079	182.864
20.93	182.263
20.9521	181.826
20.9742	181.786
20.9963	181.826
21.0171	182.026
21.0392	182.224
21.0613	182.184
21.0834	182.224
21.1055	182.065
21.1276	182.065
21.1497	181.865
21.1718	182.065
21.1939	181.786
21.216	181.229
21.2381	181.269
21.2602	180.519
21.2823	180.756
21.3044	181.111
21.3252	181.509
21.3473	181.865
21.3694	181.707
21.3915	181.865
21.4136	181.509
21.4357	181.15
21.4578	181.15
21.4799	180.992
21.502	180.954
21.5241	181.111
21.5462	181.269
21.5683	180.992
21.5904	180.796
21.6125	180.796
21.6346	180.677
21.6554	180.598
21.6775	180.558
21.6996	180.321
21.7217	179.89
21.7438	180.204
21.7659	180.44
21.788	180.677
21.8101	180.915
21.8322	180.4
21.8543	180.244
21.8764	179.929
21.8985	179.692
21.9206	180.085
21.9427	179.654
21.9635	179.535
21.9856	179.223
22.0077	178.908
22.0298	178.871
22.0519	178.908
22.074	179.144
22.0961	178.831
22.1182	179.104
22.1403	179.496
22.1624	179.535
22.1845	179.771
22.2066	179.929
22.2287	180.006
22.2508	180.36
22.2716	180.283
22.2937	179.967
22.3158	179.456
22.3379	179.419
22.36	179.456
22.3821	179.81
22.4042	179.85
22.4263	179.575
22.4484	179.419
22.4705	179.027
22.4926	179.26
22.5147	179.144
22.5368	179.144
22.5589	179.144
22.5797	178.871
22.6018	179.027
22.6239	178.988
22.646	178.831
22.6681	178.715
22.6902	178.479
22.7123	178.325
22.7344	178.246
22.7565	178.325
22.7786	178.209
22.8007	178.792
22.8228	179.223
22.8449	179.144
22.867	179.3
22.8878	178.479
22.9099	178.209
22.932	178.053
22.9541	178.053
22.9762	178.246
22.9983	178.13
23.0204	178.053
23.0425	177.665
23.0646	177.819
23.0867	177.586
23.1088	177.355
23.1309	177.586
23.153	177.393
23.1751	177.626
23.1972	177.742
23.218	178.092
23.2401	177.976
23.2622	178.053
23.2843	177.78
23.3064	177.045
23.3285	177.239
23.3506	176.968
23.3727	177.008
23.3948	177.393
23.4169	176.968
23.439	177.045
23.4611	177.278
23.4832	177.008
23.5053	177.278
23.5261	177.008
23.5482	176.66
23.5703	176.66
23.5924	176.66
23.6145	176.62
23.6366	176.737
23.6587	176.429
23.6808	176.238
23.7029	176.312
23.725	176.66
23.7471	176.737
23.7692	176.506
23.7913	176.66
23.8134	176.084
23.8342	176.161
23.8563	176.506
23.8784	176.429
23.9005	176.312
23.9226	176.121
23.9447	176.044
23.9668	175.393
23.9889	175.584
24.011	175.432
24.0331	175.393
24.0552	176.121
24.0773	176.044
24.0994	176.62
24.1215	176.583
24.1423	176.389
24.1644	175.967
24.1865	175.393
24.2086	175.204
24.2307	174.821
24.2528	175.089
24.2749	175.204
24.297	175.204
24.3191	175.661
24.3412	175.624
24.3633	175.815
24.3854	175.507
24.4075	175.278
24.4296	175.547
24.4504	175.355
24.4725	175.47
24.4946	175.47
24.5167	175.547
24.5388	175.164
24.5609	174.975
24.583	174.783
24.6051	174.099
24.6272	174.48
24.6493	174.48
24.6714	174.783
24.6935	175.204
24.7156	174.746
24.7377	174.632
24.7585	174.099
24.7806	173.758
24.8027	173.947
24.8248	174.251
24.8469	174.288
24.869	174.517
24.8911	174.669
24.9132	174.898
24.9353	175.012
24.9574	174.592
24.9795	174.214
25.0016	173.91
25.0237	173.796
25.0458	173.985
25.0666	174.176
25.0887	174.062
25.1108	173.91
25.1329	173.873
25.155	173.796
25.1771	173.23
25.1992	173.342
25.2213	173.494
25.2434	173.382
25.2655	173.985
25.2876	173.985
25.3097	173.985
25.3318	173.796
25.3539	173.985
25.3747	174.024
25.3968	174.062
25.4189	173.796
25.441	173.419
25.4631	173.457
25.4852	173.419
25.5073	174.024
25.5294	173.985
25.5515	173.683
25.5736	173.758
25.5957	173.419
25.6178	173.457
25.6399	173.305
25.662	173.23
25.6841	173.23
25.7062	173.382
25.7283	173.23
25.7491	173.118
25.7712	173.041
25.7933	172.665
25.8154	172.854
25.8375	172.403
25.8596	172.627
25.8817	172.478
25.9038	172.478
25.9259	172.854
25.948	172.854
25.9701	173.004
25.9922	172.966
26.0143	172.966
26.0364	172.742
26.0572	172.742
26.0793	172.702
26.1014	172.515
26.1235	172.44
26.1456	172.44
26.1677	172.478
26.1898	172.328
26.2119	172.44
26.234	172.44
26.2561	172.478
26.2782	172.478
26.3003	172.179
26.3224	171.842
26.3445	171.842
26.3653	171.879
26.3874	171.879
26.4095	171.842
26.4316	171.134
26.4537	171.281
26.4758	171.393
26.4979	171.356
26.52	172.029
26.5421	171.468
26.5642	171.281
26.5863	171.543
26.6084	171.356
26.6305	171.543
26.6526	171.805
26.6734	171.431
26.6955	171.318
26.7176	171.096
26.7397	170.872
26.7618	170.872
26.7839	170.799
26.806	170.837
26.8281	170.872
26.8502	170.872
26.8723	171.096
26.8944	171.096
26.9165	170.837
26.9386	170.427
26.9607	170.205
26.9815	169.983
27.0036	169.983
27.0257	170.205
27.0478	170.28
27.0699	170.465
27.092	170.687
27.1141	170.947
27.1362	170.724
27.1583	170.687
27.1804	170.317
27.2025	170.02
27.2246	169.983
27.2467	169.688
27.2688	169.836
27.2896	169.321
27.3117	168.991
27.3338	169.321
27.3559	169.283
27.378	169.8
27.4001	169.983
27.4222	169.836
27.4443	169.726
27.4664	169.983
27.4885	169.616
27.5106	169.431
27.5327	169.541
27.5548	169.468
27.5769	169.8
27.5977	170.133
27.6198	170.133
27.6419	169.763
27.664	169.983
27.6861	169.578
27.7082	169.246
27.7303	169.283
27.7524	169.063
27.7745	169.393
27.7966	169.616
27.8187	169.578
27.8408	169.541
27.8629	169.431
27.885	169.393
27.9058	169.321
27.9279	169.136
27.95	169.136
27.9721	168.916
27.9942	168.551
28.0163	168.733
28.0384	168.623
28.0605	168.661
28.0826	169.246
28.1047	169.283
28.1268	168.843
28.1489	168.843
28.171	168.513
28.1931	168.368
28.2152	168.843
28.2373	168.696
28.2581	169.063
28.2802	168.843
28.3023	168.331
28.3244	168.586
28.3465	168.258
28.3686	168.331
28.3907	168.916
28.4128	168.806
28.4349	168.661
28.457	168.806
28.4791	168.186
28.5012	168.003
28.5233	168.441
28.5454	168.403
28.5675	168.331
28.5883	168.661
28.6104	168.111
28.6325	167.748
28.6546	167.82
28.6767	167.53
28.6988	167.893
28.7209	168.111
28.743	168.368
28.7651	167.966
28.7872	167.783
28.8093	167.347
28.8314	167.347
28.8535	167.675
28.8756	167.493
28.8964	167.71
28.9185	167.71
28.9406	167.565
28.9627	167.82
28.9848	168.003
29.0069	168.003
29.029	167.966
29.0511	167.565
29.0732	167.312
29.0953	166.912
29.1174	166.949
29.1395	167.24
29.1616	167.13
29.1837	167.312
29.2045	167.275
29.2266	166.804
29.2487	166.767
29.2708	166.804
29.2929	166.767
29.315	166.912
29.3371	166.949
29.3592	166.839
29.3813	166.877
29.4034	167.24
29.4255	167.057
29.4476	167.13
29.4697	166.984
29.4918	166.406
29.5126	166.696
29.5347	166.333
29.5568	166.839
29.5789	166.912
29.601	166.804
29.6231	166.984
29.6452	166.478
29.6673	166.551
29.6894	166.478
29.7115	166.443
29.7336	166.551
29.7557	166.443
29.7778	166.551
29.7999	166.406
29.822	165.902
29.8428	166.118
29.8649	165.937
29.887	165.759
29.9091	166.118
29.9312	165.902
29.9533	166.045
29.9754	166.263
29.9975	166.225
30.0196	166.263
30.0417	166.045
30.0638	166.01
30.0859	165.328
30.108	165.255
30.1301	165.4
30.1509	165.4
30.173	165.722
30.1951	165.722
30.2172	165.579
30.2393	165.759
30.2614	165.937
30.2835	165.759
30.3056	165.759
30.3277	165.436
30.3498	165.293
30.3719	164.934
30.394	164.578
30.4161	164.364
30.4382	164.327
30.459	164.756
30.4811	164.899
30.5032	165.004
30.5253	164.864
30.5474	165.004
30.5695	165.112
30.5916	165.328
30.6137	165.543
30.6358	165.255
30.6579	165.004
30.68	164.864
30.7021	164.826
30.7242	165.15
30.7463	164.969
30.7671	164.613
30.7892	164.435
30.8113	164.043
30.8334	164.113
30.8555	164.151
30.8776	164.113
30.8997	164.221
30.9218	164.151
30.9439	164.327
30.966	164.221
30.9881	164.113
31.0102	163.937
31.0323	163.511
31.0544	163.475
31.0752	163.264
31.0973	163.654
31.1194	163.9
31.1415	163.83
31.1636	164.043
31.1857	163.83
31.2078	163.973
31.2299	163.865
31.252	163.475
31.2741	163.511
31.2962	163.299
31.3183	163.405
31.3404	163.581
31.3625	163.546
31.3833	163.475
31.4054	163.546
31.4275	163.759
31.4496	163.759
31.4717	163.794
31.4938	163.616
31.5159	163.475
31.538	163.264
31.5601	163.475
31.5822	163.654
31.6043	163.475
31.6264	163.865
31.6485	163.546
31.6706	163.511
31.6914	163.44
31.7135	162.875
31.7356	162.98
31.7577	162.804
31.7798	162.734
31.8019	162.98
31.824	162.523
31.8461	162.91
31.8682	162.84
31.8903	162.417
31.9124	162.593
31.9345	162.206
31.9566	162.206
31.9787	162.558
32.0008	162.91
32.0216	162.91
32.0437	162.945
32.0658	162.91
32.0879	162.699
32.11	162.558
32.1321	162.488
32.1542	162.734
32.1763	162.523
32.1984	162.664
32.2205	162.628
32.2426	162.452
32.2647	162.347
32.2868	162.382
32.3089	162.628
32.3297	162.488
32.3518	162.488
32.3739	162.276
32.396	162.065
32.4181	162.032
32.4402	162.206
32.4623	162.593
32.4844	162.417
32.5065	162.171
32.5286	161.751
32.5507	161.018
32.5728	161.33
32.5949	161.542
32.617	161.645
32.6378	161.645
32.6599	161.577
32.682	161.612
32.7041	162.065
32.7262	162.276
32.7483	162.065
32.7704	161.856
32.7925	161.542
32.8146	161.33
32.8367	160.983
32.8588	160.774
32.8809	160.288
32.903	160.358
32.9251	160.393
32.9472	160.393
32.9693	160.809
32.9901	160.739
33.0122	160.948
33.0343	161.157
33.0564	160.983
33.0785	161.157
33.1006	161.053
33.1227	160.844
33.1448	160.739
33.1669	160.739
33.189	160.67
33.2111	160.532
33.2332	160.635
33.2553	160.809
33.2774	160.879
33.2982	160.67
33.3203	160.565
33.3424	160.252
33.3645	160.081
33.3866	160.252
33.4087	160.6
33.4308	160.67
33.4529	160.67
33.475	160.879
33.4971	160.706
33.5192	160.6
33.5413	160.635
33.5634	160.774
33.5855	160.774
33.6076	160.739
33.6284	160.706
33.6505	160.461
33.6726	160.01
33.6947	159.872
33.7168	159.458
33.7389	159.355
33.761	159.251
33.7831	159.39
33.8052	159.562
33.8273	159.597
33.8494	159.907
33.8715	159.597
33.8936	159.839
33.9144	159.907
33.9365	159.907
33.9586	160.288
33.9807	160.461
34.0028	160.358
34.0249	160.288
34.047	159.907
34.0691	159.562
34.0912	159.183
34.1133	158.737
34.1354	158.873
34.1575	159.012
34.1796	159.08
34.2017	159.597
34.2238	159.562
34.2446	159.355
34.2667	159.322
34.2888	159.218
34.3109	159.287
34.333	159.597
34.3551	159.7
34.3772	159.355
34.3993	159.322
34.4214	159.115
34.4435	159.045
34.4656	159.322
34.4877	158.976
34.5098	158.565
34.5319	158.943
34.5527	158.668
34.5748	158.53
34.5969	158.737
34.619	158.53
34.6411	158.633
34.6632	158.772
34.6853	158.6
34.7074	158.341
34.7295	158.6
34.7516	158.497
34.7737	158.6
34.7958	157.828
34.8179	158.052
34.84	157.76
34.8608	158.052
34.8829	158.101
34.905	158.308
34.9271	158.477
34.9492	158.512
34.9713	158.409
34.9934	158.239
35.0155	158.033
35.0376	158.033
35.0597	157.881
35.0818	157.692
35.1039	157.727
35.126	157.727
35.1481	157.896
35.1689	157.659
35.191	158.052
35.2131	157.59
35.2352	157.522
35.2573	157.454
35.2794	157.318
35.3015	157.216
35.3236	157.454
35.3457	157.353
35.3678	157.575
35.3899	157.575
35.412	157.318
35.4341	157.353
35.4562	157.439
35.4783	157.201
35.4991	157.439
35.5212	157.406
35.5433	157.406
35.5654	157.78
35.5875	157.507
35.6096	157.37
35.6317	157.439
35.6538	157.133
35.6759	157.201
35.698	157.234
35.7201	157.032
35.7422	156.963
35.7643	156.422
35.7864	156.761
35.8085	156.895
35.8293	157.065
35.8514	157.1
35.8735	156.963
35.8956	156.996
35.9177	157.065
35.9398	157.439
35.9619	157.201
35.984	157.032
36.0061	157.1
36.0282	156.862
36.0503	156.963
36.0724	157.168
36.0945	156.726
36.1166	156.761
36.1374	156.321
36.1595	156.119
36.1816	156.288
36.2037	155.762
36.2258	156.523
36.2479	156.253
36.27	156.152
36.2921	156.22
36.3142	155.547
36.3363	155.615
36.3584	155.628
36.3805	156.22
36.4026	156.268
36.4247	157.032
36.4455	156.455
36.4676	156.422
36.4897	156.422
36.5118	155.696
36.5339	156.152
36.556	155.984
36.5781	155.797
36.6002	155.85
36.6223	155.883
36.6444	155.949
36.6665	156.017
36.6886	156.017
36.7107	155.815
36.7328	155.85
36.7536	155.628
36.7757	156.288
36.7978	156.592
36.8199	156.187
36.842	155.797
36.8641	155.562
36.8862	155.461
36.9083	155.294
36.9304	155.714
36.9525	155.749
36.9746	155.749
36.9967	155.916
37.0188	155.514
37.0409	155.346
37.0617	155.01
37.0838	155.045
37.1059	154.977
37.128	155.144
37.1501	155.648
37.1722	155.782
37.1943	156.05
37.2164	156.152
37.2385	155.782
37.2606	155.36
37.2827	155.445
37.3048	155.078
37.3269	155.445
37.349	155.393
37.3698	155.261
37.3919	155.494
37.414	155.126
37.4361	154.792
37.4582	154.825
37.4803	154.557
37.5024	154.792
37.5245	154.557
37.5466	154.724
37.5687	154.858
37.5908	154.658
37.6129	154.792
37.635	154.757
37.6571	154.425
37.6779	154.125
37.7	154.323
37.7221	154.191
37.7442	154.392
37.7663	154.392
37.7884	154.125
37.8105	154.125
37.8326	153.727
37.8547	153.727
37.8768	153.727
37.8989	153.56
37.921	153.892
37.9431	153.859
37.9652	153.859
37.986	154.191
38.0081	154.024
38.0302	154.158
38.0523	154.158
38.0744	153.793
38.0965	153.826
38.1186	153.56
38.1407	153.329
38.1628	153.164
38.1849	153.131
38.207	153.23
38.2291	153.626
38.2512	153.727
38.2733	153.76
38.2954	153.626
38.3175	153.428
38.3396	153.461
38.3604	153.065
38.3825	153.362
38.4046	153.065
38.4267	153.164
38.4488	153.76
38.4709	153.296
38.493	153.727
38.5151	153.494
38.5372	153.263
38.5593	153.065
38.5814	152.966
38.6035	152.801
38.6256	152.636
38.6477	153.164
38.6685	152.966
38.6906	152.966
38.7127	152.966
38.7348	152.9
38.7569	153.263
38.779	153.296
38.8011	153.362
38.8232	153.395
38.8453	153.065
38.8674	152.867
38.8895	152.669
38.9116	152.537
38.9337	152.405
38.9558	152.504
38.9766	152.504
38.9987	152.341
39.0208	152.438
39.0429	152.669
39.065	152.702
39.0871	152.9
39.1092	152.933
39.1313	152.636
39.1534	152.768
39.1755	152.374
39.1976	152.143
39.2197	152.275
39.2418	152.438
39.2639	152.768
39.2847	152.834
39.3068	152.669
39.3289	152.275
39.351	152.275
39.3731	152.242
39.3952	151.98
39.4173	151.947
39.4394	151.653
39.4615	151.719
39.4836	151.653
39.5057	151.782
39.5278	151.815
39.5499	151.325
39.572	151.653
39.5928	151.653
39.6149	151.587
39.637	152.044
39.6591	152.044
39.6812	151.848
39.7033	151.653
39.7254	151.653
39.7475	151.653
39.7696	151.554
39.7917	152.011
39.8138	151.815
39.8359	151.554
39.858	151.62
39.8801	151.554
39.9009	151.554
39.923	151.98
39.9451	152.011
39.9672	151.719
39.9893	151.947
40.0114	151.815
40.0335	151.686
40.0556	151.358
40.0777	151.162
40.0998	150.836
40.1219	150.836
40.144	151.131
40.1661	151.131
40.1882	151.49
40.2103	151.325
40.2311	151.325
40.2532	151.358
40.2753	151.325
40.2974	151.554
40.3195	151.749
40.3416	151.391
40.3637	151.554
40.3858	151.457
40.4079	151.587
40.43	151.749
40.4521	151.358
40.4742	151.032
40.4963	150.577
40.5184	150.383
40.5392	150.124
40.5613	150.35
40.5834	150.157
40.6055	150.22
40.6276	150.06
40.6497	149.866
40.6718	149.994
40.6939	150.157
40.716	150.48
40.7381	150.416
40.7602	150.157
40.7823	149.8
40.8044	149.93
40.8265	150.253
40.8473	150.707
40.8694	150.902
40.8915	150.577
40.9136	150.836
40.9357	150.35
40.9578	150.253
40.9799	150.35
41.002	150.027
41.0241	150.447
41.0462	150.447
41.0683	150.546
41.0904	150.48
41.1125	150.06
41.1346	150.124
41.1554	149.833
41.1775	149.673
41.1996	149.833
41.2217	149.543
41.2438	149.886
41.2659	149.994
41.288	149.897
41.3101	150.027
41.3322	150.337
41.3543	149.607
41.3764	149.576
41.3985	149.479
41.4206	149.285
41.4427	149.285
41.4635	149.64
41.4856	149.607
41.5077	149.64
41.5298	150.207
41.5519	149.95
41.574	149.769
41.5961	149.769
41.6182	149.318
41.6403	148.9
41.6624	148.867
41.6845	149.028
41.7066	149.189
41.7287	149.736
41.7508	149.963
41.7716	150.124
41.7937	150.286
41.8158	149.866
41.8379	149.479
41.86	149.255
41.8821	149.094
41.9042	149.189
41.9263	149.189
41.9484	149.094
41.9705	149.028
41.9926	148.804
42.0147	148.933
42.0368	148.709
42.0589	148.773
42.0797	149.285
42.1018	149.318
42.1239	149.349
42.146	149.285
42.1681	148.933
42.1902	148.645
42.2123	148.837
42.2344	148.9
42.2565	149.125
42.2786	149.382
42.3007	149.189
42.3228	148.676
42.3449	148.324
42.367	148.357
42.3891	148.357
42.4099	148.9
42.4333	149.382
42.4541	149.158
42.4762	149.028
42.4983	148.867
42.5204	148.421
42.5425	148.515
42.5646	148.579
42.5867	148.548
42.6088	148.515
42.6309	148.388
42.653	148.485
42.6751	148.324
42.6972	148.485
42.7193	148.548
42.7414	148.612
42.7622	148.933
42.7843	148.773
42.8064	148.74
42.8285	148.452
42.8506	148.324
42.8727	148.388
42.8948	148.26
42.9169	148.293
42.939	147.847
42.9611	147.974
42.9832	147.91
43.0053	147.974
43.0274	148.229
43.0495	148.229
43.0703	148.196
43.0924	148.293
43.1145	148.166
43.1366	148.388
43.1587	148.676
43.1808	148.548
43.2029	148.388
43.225	147.847
43.2471	147.18
43.2692	146.989
43.2913	147.116
43.3134	147.244
43.3355	147.591
43.3576	147.497
43.3784	147.561
43.4005	147.402
43.4226	147.433
43.4447	147.591
43.4668	147.591
43.4889	147.433
43.511	147.305
43.5331	147.275
43.5552	147.052
43.5773	147.244
43.5994	147.18
43.6215	147.022
43.6436	147.611
43.6657	147.402
43.6865	147.591
43.7086	147.814
43.7307	147.547
43.7528	147.389
43.7749	147.264
43.797	147.422
43.8191	147.58
43.8412	147.422
43.8633	147.58
43.8854	147.041
43.9075	147.2
43.9296	147.167
43.9517	147.008
[truncated: 8,367 more rows]

## Sheet: Fig. 3c
0.5 µM LPMO											1.0 µM LPMO															3.0 µM LPMO
Time	Current (pA)	Concentration (uM)		Time	Current (pA)	Concentration (uM)		H2O2_avg	H2O2_sd		Time	Current (pA)	Concentration (uM)		Time	Current (pA)	Concentration (uM)		Time	Current (pA)	Concentration (uM)		H2O2_avg	H2O2_sd		Time	Current (pA)	Concentration (uM)		Time	Current (pA)	Concentration (uM)		H2O2_avg	H2O2_sd
0	1.19	0		0	-0.14	0		0	0		0	-0.47	0		0	-0.67	0		0	0.89	0		0	0		0	-3.26	0		0	0.4	0		0	0
10	-0.594	16.382		10	-1.79826	17.585		16.9835	0.850619		10	-1.27	5.81395		10	-1.42	6.08766		10	-0.594	11.0664		7.65599	2.95664		10	-5.02	12.3769		10	-0.65	11.3269		11.8519	0.742514
20	-1.96	28.9256		20	-2.75694	27.7513		28.3384	0.830395		20	-2.25	12.936		20	-2.67	16.2338		20	-2.96	28.7099		19.2932	8.3201		20	-6.65	23.8397		20	-1.78	23.5167		23.6782	0.228354
30	-3.148	39.8347		30	-3.69835	37.7344		38.7846	1.48515		30	-3.68	23.3285		30	-4.72	32.8734		30	-4.648	41.2975		32.4998	8.99035		30	-7.79	31.8565		30	-2.55	31.8231		31.8398	0.0236562
40	-4.05	48.1175		40	-4.58794	47.168		47.6428	0.671433		40	-4.85	31.8314		40	-6.26	45.3734		40	-5.75	49.5153		42.24	9.24897		40	-8.8	38.9592		40	-3.17	38.5113		38.7353	0.316703
50	-4.952	56.4004		50	-5.34798	55.2278		55.8141	0.829157		50	-5.93	39.6802		50	-7.38	54.4643		50	-6.652	56.2416		50.1287	9.09218		50	-10.04	47.6793		50	-3.76	44.8759		46.2776	1.98229
60	-6.052	66.5014		60	-6.13392	63.5623		65.0318	2.07824		60	-7.32	49.782		60	-8.83	66.2338		60	-7.852	65.1902		60.402	9.21197		60	-11.73	59.564		60	-4.46	52.4272		55.9956	5.04649
70	-6.756	72.966		70	-7.11852	74.0034		73.4847	0.733515		70	-8.85	60.9012		70	-9.76	73.7825		70	-8.856	72.6771		69.1202	7.13936		70	-12.82	67.2293		70	-5.19	60.302		63.7657	4.89827
80	-7.306	78.0165		80	-7.654	79.6818		78.8492	1.17756		80	-10.17	70.4942		80	-11.52	88.0682		80	-9.606	78.2699		78.9441	8.80637		80	-14	75.5274		80	-5.83	67.206		71.3667	5.88411
90	-8.12	85.4913		90	-7.89583	82.2463		83.8688	2.29453		90	-11.93	83.2849		90	-12.24	93.9123		90	-10.32	83.5943		86.9305	6.04841		90	-15.06	82.9817		90	-6.1	70.1187		76.5502	9.09555
100	-8.736	91.1478		100	-8.39676	87.5584		89.3531	2.53809		100	-13.31	93.314		100	-13.06	100.568		100	-10.96	88.3669		94.083	6.13689		100	-15.95	89.2405		100	-6.55	74.973		82.1068	10.0886
110	-9.484	98.0165		110	-8.70769	90.8556		94.4361	5.06352		110	-15.12	106.468		110	-13.95	107.792		110	-11.684	93.7658		102.675	7.74422		110	-17.15	97.6793		110	-7	79.8274		88.7534	12.6232
120	-10.166	104.279		120	-9.3209	97.3584		100.819	4.89372		120	-16.07	113.372		120	-14.76	114.367		120	-12.56	100.298		109.346	7.85111		120	-18.16	104.782		120	-7.57	85.9763		95.3791	13.2977
130	-10.76	109.734		130	-9.64909	100.839		105.286	6.28968		130	-17.15	121.221		130	-15.18	117.776		130	-13.1	104.325		114.441	8.92805		130	-19.54	114.487		130	-8.3	93.8511		104.169	14.5915
140	-11.42	115.794		140	-10.2537	107.25		111.522	6.04178		140	-18.26	129.288		140	-15.7	121.997		140	-13.92	110.44		120.575	9.50402		140	-20.48	121.097		140	-9.05	101.942		111.519	13.5448
150	-11.992	121.047		150	-10.9187	114.302		117.675	4.76915		150	-18.87	133.721		150	-16.34	127.192		150	-14.7	116.257		125.723	8.82433		150	-21.81	130.45		150	-9.94	111.543		120.996	13.3696
160	-12.828	128.724		160	-11.5233	120.713		124.719	5.66405		160	-19.58	138.881		160	-16.8	130.925		160	-15.78	124.31		131.372	7.29557		160	-22.7	136.709		160	-10.45	117.044		126.877	13.905
170	-13.642	136.198		170	-12.0156	125.934		131.066	7.25802		170	-20.46	145.276		170	-17.24	134.497		170	-16.62	130.574		136.782	7.61282		170	-23.65	143.39		170	-11.44	127.724		135.557	11.0774
180	-14.258	141.855		180	-12.4906	130.971		136.413	7.69587		180	-21.24	150.945		180	-17.54	136.932		180	-17.28	135.496		141.124	8.53514		180	-24.82	151.617		180	-12.37	137.756		144.687	9.80137
183	-13.222	132.342		183	-11.0051	115.218		123.78	12.1081		183	-16.13	113.808		183	-13.12	101.055		183	-13.222	105.235		106.699	6.50138		183	-17.69	101.477		183	-8.68	97.9504		99.7136	2.49355
186	-11.1	112.856		186	-10.0896	105.51		109.183	5.19446		186	-10.008	69.3169		186	-11	83.8474		186	-11.088	89.3214		80.8286	10.3383		186	-15.35	85.0211		186	-7.65	86.8393		85.9302	1.28564
189	-9.74	100.367		189	-9.86501	103.128		101.748	1.95243		189	-8.664	59.5494		189	-9.63	72.7273		189	-9.724	79.1499		70.4755	9.99237		189	-12.57	65.4712		189	-7.06	80.4746		72.9729	10.6091
192	-8.83	92.011		192	-9.05316	94.5192		93.2651	1.77352		192	-7.656	52.2238		192	-8.38	62.5812		192	-8.426	69.4705		61.4252	8.68127		192	-10.35	49.8594		192	-6.33	72.5998		61.2296	16.0799
195	-8.05	84.8485		195	-8.89769	92.8706		88.8595	5.67247		195	-6.936	46.9913		195	-6.96	51.0552		195	-7.26	60.7755		52.9407	7.08292		195	-8.72	38.3966		195	-4.56	53.5059		45.9513	10.6839
198	-7.56	80.3489		198	-8.21539	85.6351		82.992	3.73787		198	-6.744	45.5959		198	-5.83	41.8831		198	-6.116	52.2446		46.5745	5.2496		198	-6.67	23.9803		198	-2.83	34.8436		29.4119	7.68149
201	-7.29	77.8696		201	-7.74037	80.5977		79.2337	1.92908		201	-6.064	40.6541		201	-5.35	37.987		201	-5.39	46.8307		41.8239	4.53643		201	-4.94	11.8143		201	-1.53	20.8198		16.3171	6.36785
204	-7.52	79.9816		204	-7.42081	77.209		78.5953	1.96058		204	-5.728	38.2122		204	-4.92	34.4968		204	-4.752	42.0731		38.2607	3.7884		204	-4.62	9.56399		204	-1.3	18.3387		13.9514	6.20467
207	-7.8	82.5528		207	-7.2308	75.194		78.8734	5.20344		207	-5.424	36.0029		207	-4.43	30.5195		207	-4.51	40.2685		35.5969	4.88715		207	-4.96	11.955		207	-1.27	18.0151		14.985	4.28514
210	-7.1	76.1249		210	-6.74835	70.0779		73.1014	4.27587		210	-5.496	36.5262		210	-3.92	26.3799		210	-4.17	37.733		33.5464	6.23563		210	-4.73	10.3376		210	-1.62	21.7907		16.0641	8.09861
220	-7.3	77.9614		220	-6.92972	72.0012		74.9813	4.21449		213	-6.056	40.5959		213	-3.88	26.0552		213	-4.25	38.3296		34.9936	7.82337		220	-5.1	12.9395		220	-1.86	24.3797		18.6596	8.08944
230	-8.13	85.5831		230	-7.21534	75.0301		80.3066	7.46212		216	-6.096	40.8866		216	-3.85	25.8117		216	-4.62	41.0887		35.929	8.76245		230	-4.82	10.9705		230	-1.54	20.9277		15.9491	7.04085
											226	-6.64	44.8401		226	-4.26	29.1396		226	-4.77	42.2073		38.729	8.40835		240	-4.97	12.0253		240	-1.6	21.575		16.8001	6.75263
											236	-7.2	48.9099		236	-4.47	30.8442		236	-5.1	44.6682		41.4741	9.44692
Biosensor Sensitivity (pA /mM)	-108.9				-94.3							-137.6				-123.2				-134.1							-142.2				-92.7
Calibration of #1_H2O2 microsensor				Calibration of #2_H2O2 microsensor							Calibration of #1_H2O2 microsensor				Calibration of #2_H2O2 microsensor				Calibration of #3_H2O2 microsensor							Calibration of #1_H2O2 microsensor				Calibration of #2_H2O2 microsensor
H2O2 (mM)	current (pA)	net current (pA)		H2O2 (mM)	current (pA)	net current (pA)					H2O2 (mM)	current (pA)	net current (pA)		H2O2 (mM)	current (pA)	net current (pA)		H2O2 (mM)	current (pA)	net current (pA)					H2O2 (mM)	current (pA)	net current (pA)		H2O2 (mM)	current (pA)	net current (pA)
0	1.08	0		0	-0.2	0					0	1.33	0		0	0.32	0		0	2.03	0					0	-2.1	0		0	-1.3	0
0.1	-11.13	-12.21		0.1	-11.4	-10.1					0.1	-14.57	-15.9		0.1	-13.14	-13.46		0.1	-12.5	-14.53					0.1	-15.74	-13.64		0.1	-11.74	-10.44
0.2	-20.04	-21.12		0.2	-19.83	-18.53					0.2	-25.12	-26.45		0.2	-23.75	-24.07		0.2	-24.23	-26.26					0.2	-30.83	-28.73		0.2	-19.26	-17.96

## Sheet: Fig. 4a
LPMO present												Calibration of #1_H2O2 microsensor				Calibration of #2_H2O2 microsensor				Calibration of #3_H2O2 microsensor
Time	#1_Current (pA)	#2_Current (pA)	#3_Current (pA)		#1_Concentration (uM)	#2_Concentration (uM)	#3_Concentration (uM)		H2O2_avg	H2O2_sd		H2O2 (mM)	current (pA)	net current (pA)		H2O2 (mM)	current (pA)	net current (pA)		H2O2 (mM)	current (pA)	net current (pA)
0	-4.54	-7.35	-0.3		0	0	0		0	0		0	-3.5	0		0	-7.1	0		0	0.34	0
10	-4.56	-7.74015	-0.34		0.190549	2.82469	0.417362		1.1442	1.45976		0.1	-15.1	-11.6		0.1	-21.36	-14.26		0.1	-10.9	-11.24
20	-4.58	-7.86754	-0.4		0.381098	3.74704	1.04341		1.72385	1.78315		0.2	-23.94	-20.44		0.2	-34.5	-27.4		0.2	-18	-18.34
30	-4.52	-7.95512	-0.29		-0.190549	4.38115	-0.104341		1.36209	2.61494
40	-4.73	-7.84365	-0.36		1.81021	3.5741	0.626043		2.00345	1.4835
50	-4.94	-7.91531	-0.355		3.81098	4.09292	0.573873		2.82592	1.95542
60	-5.36	-7.85162	-0.66		7.8125	3.63174	3.75626		5.06683	2.37863
70	-5.48	-7.95512	-1.12		8.95579	4.38115	8.55593		7.29762	2.53364
80	-5.55	-7.6446	-1.39		9.62271	2.13293	11.3731		7.70959	4.90819
90	-5.62	-7.65256	-1.575		10.2896	2.19057	13.3034		8.59454	5.74707
100	-5.7	-7.67645	-1.79		11.0518	2.36351	15.5467		9.65403	6.70185
110	-5.79	-7.81977	-1.96		11.9093	3.40116	17.3205		10.877	7.01687
120	-6.13	-7.96309	-1.945		15.1486	4.4388	17.164		12.2505	6.83976
130	-6.68	-8.50451	-1.995		20.3887	8.35877	17.6857		15.4777	6.3116
140	-7.47	-9.18926	-2.11		27.9154	13.3164	18.8856		20.0391	7.36754
150	-8.38	-10.3915	-2.45		36.5854	22.021	22.4332		27.0132	8.29229
160	-9.13	-11.7929	-2.83		43.7309	32.1669	26.3982		34.0987	8.82639
170	-9.88	-13.4012	-3.67		50.8765	43.8115	35.1628		43.2836	7.87017
180	-10.66	-14.4443	-4.7		58.3079	51.3632	45.9098		51.8603	6.21397
190	-11.51	-15.336	-5.48		66.4062	57.8196	54.0484		59.4248	6.33335
200	-12.15	-17.2788	-6.11		72.5038	71.8854	60.6219		68.337	6.68868
210	-13.06	-18.8872	-6.77		81.1738	83.5301	67.5083		77.4041	8.65055
220	-13.9	-19.8506	-7.75		89.1768	90.5053	77.7337		85.8053	7.02167
230	-14.85	-21.2997	-8.64		98.2279	100.997	87.02		95.415	7.4009
240	-15.92	-22.3268	-9.3		108.422	108.433	93.9065		103.587	8.3839
Biosensor Sensitivity (pA /mM)					-104.96	-138.12	-95.84
Control_												Calibration of #1_H2O2 microsensor				Calibration of #2_H2O2 microsensor				Calibration of #3_H2O2 microsensor
Time	#1_Current (pA)	#2_Current (pA)	#3_Current (pA)		#1_Concentration (uM)	#2_Concentration (uM)	#3_Concentration (uM)		H2O2_avg	H2O2_sd		H2O2 (mM)	current (pA)	net current (pA)		H2O2 (mM)	current (pA)	net current (pA)		H2O2 (mM)	current (pA)	net current (pA)
0	-1.59	2.94	3.1		0	0	0		0	0		0	-0.22	0		0	1.73	0		0	2.3	0
10	-2.38	2.33174	2.25		12.098	5.50266	10.2558		9.28549	3.40305		0.1	-7.6	-7.38		0.1	-9.5	-11.23		0.1	-6.7	-9
20	-3.02	1.51058	1.38		21.8989	12.9313	20.7529		18.5277	4.88041		0.2	-12.85	-12.63		0.2	-20.29	-22.02		0.2	-13.92	-16.22
30	-3.67	0.826281	0.46		31.853	19.1218	31.8533		27.6093	7.35046
40	-4.26	-0.162149	-0.3		40.8882	28.0636	41.0232		36.6583	7.44356
50	-4.86	-1.04413	-1.06		50.0766	36.0424	50.1931		45.4374	8.13644
60	-5.45	-2.26066	-1.87		59.1118	47.0478	59.9662		55.3753	7.22446
70	-5.99	-3.59884	-2.62		67.3813	59.1536	69.0154		65.1835	5.28552
80	-6.53	-4.63289	-3.14		75.6508	68.5082	75.2896		73.1495	4.02359
90	-7.12	-5.25636	-3.76		84.6861	74.1484	82.7703		80.5349	5.61322
100	-7.43	-6.27521	-4.53		89.4334	83.3654	92.0608		88.2865	4.45973
110	-7.98	-7.24843	-4.88		97.856	92.1696	96.2838		95.4365	2.93638
120	-8.54	-8.40413	-5.3		106.432	102.625	101.351		103.469	2.64346
130	-8.94	-10.0921	-6.2		112.557	117.895	112.21		114.221	3.1863
140	-9.46	-11.0197	-6.7		120.521	126.286	118.243		121.683	4.14559
150	-9.8	-11.8104	-7.49		125.727	133.44	127.775		128.981	3.99494
160	-10.25	-12.4643	-8.18		132.619	139.355	136.1		136.025	3.36878
170	-10.57	-13.2094	-8.76		137.519	146.096	143.098		142.238	4.35259
180	-10.95	-13.8785	-9.4		143.338	152.149	150.82		148.769	4.74982
190	-11.42	-14.5172	-9.86		150.536	157.926	156.371		154.944	3.89621
200	-11.8	-15.4904	-10.18		156.355	166.731	160.232		161.106	5.24267
210	-12.33	-16.1899	-10.58		164.472	173.059	165.058		167.529	4.7975
220	-12.78	-16.9807	-10.92		171.363	180.212	169.16		173.578	5.84963
230	-13.24	-17.8626	-11.36		178.407	188.191	174.469		180.356	7.06546
240	-13.66	-18.6078	-11.8		184.839	194.932	179.778		186.516	7.7149
Biosensor Sensitivity (pA /mM)					-65.3	-110.54	-82.88

## Sheet: Fig. 4b
LPMO present					Calibration of #1 glucose microbiosensor
Time (min)	Current(pA)		Glucose concentration (µM)		glucose (mM)	current (pA)	net current (pA)
0	10.56		0		0	8.36	0
10	11.78		39.5334		0.2	15.4	7.04
30	13.37		91.0564		0.4	20.27	11.91
60	16.06		178.224
120	20.44		320.156
180	23.87		431.303
240	26.42		513.934
Control					Calibration of #2 glucose microbiosensor
Time (min)	Current(pA)		Glucose concentration (µM)		glucose (mM)	current (pA)	net current (pA)
0	12.68		0		0	10.66	0
10	13.5		25.2541		0.2	17.83	7.17
30	15.3		80.6899		0.4	23.31	12.65
60	17.28		141.669
120	21.36		267.324
180	25.03		380.351
240	28.22		478.596

## Sheet: Fig. 6a
Cel6A____Glucose released from fresh and LPMO-oxidzed poplar wood slice by cellobiohydrolase (with β-glucosidase)
LPMO9C-oxidzed wood slice												Calibration of #1_glucose microbiosensor				Calibration of #2_glucose microbiosensor				Calibration of #3_glucose microbiosensor
Time (min)	#1_measured current (pA)	#2_measured current (pA)	#3_measured current (pA)		#1_Concentration (uM)	#2_Concentration (uM)	#3_Concentration (uM)		GLU_avg	GLU_sd		glucose (mM)	current (pA)	net current (pA)		glucose (mM)	current (pA)	net current (pA)		glucose (mM)	current (pA)	net current (pA)
0	15.3	36	11.6		0	0	0		0	0		0	13.3	0		0	13.3	0		0	10.6	0
10	15.9	36.9	12.9		27.027	27.6074	32.8283		29.1542	3.19503		0.1	15.7	2.3		0.1	16.2	2.9		0.1	14	3.4
20	16.7	38.4	14.2		63.0631	73.6196	65.6566		67.4464	5.50118		0.2	17.7	4.4		0.2	20	6.7		0.2	18.8	8.2
30	17.9	40	15.95		117.117	122.699	109.848		116.555	6.44387
					22.2	32.6	39.6
					Biosensor Sensitivity (pA /mM)
Untreated wood slice												Calibration of #1_glucose microbiosensor				Calibration of #2_glucose microbiosensor				Calibration of #3_glucose microbiosensor
Time (min)	#1_measured current (pA)	#2_measured current (pA)	#3_measured current (pA)		#1_Concentration (uM)	#2_Concentration (uM)	#3_Concentration (uM)		GLU_avg	GLU_sd		glucose (mM)	current (pA)	net current		glucose (mM)	current (pA)	net current		glucose (mM)	current (pA)	net current
0	20.8	29.7	16.6		0	0	0		0	0		0	18.3	0		0	28.5	0		0	15.2	0
10	21.5057	30.4	17.3		21.6484	15.9817	26.5152		21.3817	5.27177		0.1	21.2	2.9		0.1	33.4	4.9		0.1	18	2.8
20	22.7761	31.6	18		60.6154	43.379	53.0303		52.3416	8.63881		0.2	25	6.7		0.2	37	8.5		0.2	20.4	5.2
30	23.6229	32.9	18.8		86.5934	73.0594	83.3333		80.9954	7.06344
					32.6	43.5	26.4
					Biosensor Sensitivity (pA /mM)

## Sheet: Fig. 6b_
Cel7A____Glucose released from fresh and LPMO-oxidzed poplar wood slice by cellobiohydrolase (with β-glucosidase)
LPMO9C-oxidzed												Calibration of #1_glucose microbiosensor				Calibration of #2_glucose microbiosensor				Calibration of #3_glucose microbiosensor
Time (min)	#1_Current (pA)	#2_Current (pA)	#3_Current (pA)		#1_Concentration (uM)	#2_Concentration (uM)	#3_Concentration (uM)		H2O2_avg	H2O2_sd		glucose (mM)	current (pA)	net current (pA)		glucose (mM)	current (pA)	net current (pA)		glucose (mM)	current (pA)	net current (pA)
0	13.1	13.7	10.8		0	0	0		0	0		0	11.96	0		0	10.22	0		0	10.27	0
10	14.4	15.55	12.3		66.8037	65.6028	53.041		61.8159	7.62291		0.1	14.15	2.19		0.1	12.86	3.14		0.1	12.56	2.59
20	15.15	17.32	13.94		105.344	128.369	111.033		114.915	11.9933		0.2	15.73	3.77		0.2	14.7	5.48		0.2	15.52	5.85
30	16.22	18.53	15.15		160.329	171.277	153.819		161.808	8.82233
					19.46	28.2	28.58
					Biosensor Sensitivity (pA /mM)
Untreated wood slice												Calibration of #1_glucose microbiosensor				Calibration of #2_glucose microbiosensor				Calibration of #3_glucose microbiosensor
Time (min)	#1_measured current (pA)	#2_measured current (pA)	#3_measured current (pA)		#1_Concentration (uM)	#2_Concentration (uM)	#3_Concentration (uM)		H2O2_avg	H2O2_sd		glucose (mM)	current (pA)	net current (pA)		glucose (mM)	current (pA)	net current (pA)		glucose (mM)	current (pA)	net current (pA)
0	8.8	11.33	26.58		0	0	0		0	0		0	8.58	0		0	10.7	0		0	30.54	0
10	9.47	12.52	27.75		34.5717	44.403	33.0882		37.3543	6.14923		0.1	10.83	2.25		0.1	13.1	2.4		0.1	33.7	3.16
20	10.3	13.4805	29.37		77.3994	80.2425	78.9027		78.8482	1.42236		0.2	12.3	3.72		0.2	16.2	5.5		0.2	37.8	7.26
30	10.86	14.402	30.76		106.295	114.627	118.213		113.045	6.11423
					19.38	26.8	35.36
					Biosensor Sensitivity (pA /mM)

## Sheet: Supple Fig. 2
Cyclic voltammograms of Prussian blue activation
Potential (V)	Current (pA)
-0.05	-166
-0.048	-148
-0.046	-137
-0.044	-128
-0.042	-122
-0.04	-117
-0.038	-112
-0.036	-109
-0.034	-105
-0.032	-101
-0.03	-98.8
-0.028	-95.7
-0.026	-93.3
-0.024	-91.1
-0.022	-88.4
-0.02	-85.5
-0.018	-82.8
-0.016	-80
-0.014	-77.8
-0.012	-75.7
-0.01	-72.6
-0.008	-70.7
-0.006	-67.5
-0.004	-65.5
-0.002	-62.8
1.49e-08	-60.9
0.002	-58.6
0.004	-56.2
0.006	-53.6
0.008	-51.5
0.01	-49.7
0.012	-47.1
0.014	-45.2
0.016	-42.8
0.018	-40.9
0.02	-38.5
0.022	-36.5
0.024	-34.6
0.026	-33
0.028	-30.5
0.03	-28.2
0.032	-26.2
0.034	-23.5
0.036	-20.9
0.038	-19.3
0.04	-16.8
0.042	-15
0.044	-13.1
0.046	-11
0.048	-9.09
0.05	-6.53
0.052	-4.24
0.054	-2.14
0.056	-0.261
0.058	1.35
0.06	3.21
0.062	5.24
0.064	7.42
0.066	9.71
0.068	11.8
0.07	14.3
0.072	16.8
0.074	19.2
0.076	21.3
0.078	23.9
0.08	26.6
0.082	29.3
0.084	32
0.086	34.6
0.088	37.8
0.09	39.9
0.092	42.8
0.094	45.3
0.096	48.6
0.098	51.1
0.1	53.4
0.102	56.4
0.104	59.2
0.106	61.5
0.108	64.4
0.11	67.5
0.112	70.2
0.114	72.8
0.116	75.6
0.118	78.1
0.12	80.8
0.122	83.7
0.124	86.4
0.126	90.5
0.128	93.2
0.13	95.3
0.132	97.7
0.134	101
0.136	104
0.138	107
0.14	110
0.142	113
0.144	116
0.146	120
0.148	123
0.15	127
0.152	131
0.154	136
0.156	140
0.158	145
0.16	150
0.162	156
0.164	161
0.166	167
0.168	174
0.17	180
0.172	187
0.174	195
0.176	203
0.178	211
0.18	220
0.182	229
0.184	238
0.186	248
0.188	256
0.19	264
0.192	271
0.194	276
0.196	280
0.198	281
0.2	281
0.202	278
0.204	275
0.206	271
0.208	266
0.21	262
0.212	257
0.214	253
0.216	248
0.218	243
0.22	237
0.222	233
0.224	228
0.226	224
0.228	219
0.23	215
0.232	211
0.234	206
0.236	202
0.238	197
0.24	193
0.242	190
0.244	186
0.246	182
0.248	179
0.25	175
0.252	171
0.254	168
0.256	165
0.258	162
0.26	159
0.262	156
0.264	154
0.266	151
0.268	149
0.27	146
0.272	144
0.274	142
0.276	139
0.278	137
0.28	136
0.282	134
0.284	132
0.286	131
0.288	129
0.29	128
0.292	126
0.294	125
0.296	124
0.298	122
0.3	121
0.302	120
0.304	119
0.306	118
0.308	117
0.31	116
0.312	115
0.314	115
0.316	113
0.318	113
0.32	112
0.322	111
0.324	109
0.326	109
0.328	108
0.33	107
0.332	107
0.334	106
0.336	105
0.338	104
0.34	104
0.342	103
0.344	103
0.346	101
0.348	101
0.35	101
0.348	52.6
0.346	21.2
0.344	0.469
0.342	-12.4
0.34	-21.4
0.338	-28.4
0.336	-33.8
0.334	-37.9
0.332	-42
0.33	-45.2
0.328	-48.1
0.326	-51.4
0.324	-53.5
0.322	-55.3
0.32	-58
0.318	-59.8
0.316	-62.2
0.314	-64.6
0.312	-66.3
0.31	-68.4
0.308	-70.6
0.306	-73.1
0.304	-74.5
0.302	-76.1
0.3	-78.4
0.298	-80.3
0.296	-82.1
0.294	-84.8
0.292	-86.8
0.29	-88.9
0.288	-91.4
0.286	-93.9
0.284	-94.9
0.282	-97.2
0.28	-99.5
0.278	-103
0.276	-104
0.274	-107
0.272	-109
0.27	-112
0.268	-115
0.266	-117
0.264	-120
0.262	-123
0.26	-126
0.258	-129
0.256	-132
0.254	-136
0.252	-139
0.25	-143
0.248	-147
0.246	-152
0.244	-155
0.242	-160
0.24	-164
0.238	-169
0.236	-174
0.234	-178
0.232	-183
0.23	-189
0.228	-194
0.226	-199
0.224	-204
0.222	-211
0.22	-217
0.218	-223
0.216	-229
0.214	-235
0.212	-242
0.21	-248
0.208	-254
0.206	-260
0.204	-267
0.202	-274
0.2	-280
0.198	-286
0.196	-293
0.194	-298
0.192	-304
0.19	-311
0.188	-315
0.186	-319
0.184	-320
0.182	-318
0.18	-315
0.178	-310
0.176	-303
0.174	-296
0.172	-289
0.17	-281
0.168	-274
0.166	-267
0.164	-261
0.162	-255
0.16	-249
0.158	-244
0.156	-239
0.154	-234
0.152	-229
0.15	-225
0.148	-222
0.146	-219
0.144	-215
0.142	-212
0.14	-209
0.138	-206
0.136	-203
0.134	-201
0.132	-198
0.13	-196
0.128	-194
0.126	-193
0.124	-191
0.122	-189
0.12	-188
0.118	-186
0.116	-184
0.114	-183
0.112	-182
0.11	-181
0.108	-180
0.106	-179
0.104	-178
0.102	-177
0.1	-176
0.098	-176
0.096	-174
0.094	-174
0.092	-173
0.09	-172
0.088	-171
0.086	-170
0.084	-169
0.082	-168
0.08	-167
0.078	-166
0.076	-165
0.074	-165
0.072	-164
0.07	-164
0.068	-163
0.066	-162
0.064	-161
0.062	-161
0.06	-160
0.058	-159
0.056	-159
0.054	-158
0.052	-157
0.05	-157
0.048	-156
0.046	-155
0.044	-155
0.042	-155
0.04	-154
0.038	-154
0.036	-154
0.034	-154
0.032	-153
0.03	-153
0.028	-153
0.026	-153
0.024	-153
0.022	-153
0.02	-152
0.018	-152
0.016	-152
0.014	-152
0.012	-152
0.01	-152
0.008	-153
0.006	-152
0.004	-152
0.002	-153
1.49e-08	-153
-0.002	-153
-0.004	-153
-0.006	-153
-0.008	-153
-0.01	-153
-0.012	-154
-0.014	-154
-0.016	-155
-0.018	-155
-0.02	-155
-0.022	-156
-0.024	-157
-0.026	-157
-0.028	-157
-0.03	-158
-0.032	-158
-0.034	-158
-0.036	-159
-0.038	-159
-0.04	-160
-0.042	-161
-0.044	-161
-0.046	-162
-0.048	-163
-0.05	-163
-0.048	-130
-0.046	-108
-0.044	-93.1
-0.042	-82.4
-0.04	-75.2
-0.038	-69.9
-0.036	-64.2
-0.034	-61.2
-0.032	-57.6
-0.03	-54.4
-0.028	-51.7
-0.026	-49.2
-0.024	-46.8
-0.022	-44.7
-0.02	-42.6
-0.018	-40
-0.016	-37.7
-0.014	-35.1
-0.012	-34
-0.01	-32.3
-0.008	-30.2
-0.006	-28.5
-0.004	-26
-0.002	-24.7
1.49e-08	-22.6
0.002	-21.1
0.004	-19.1
0.006	-17.4
0.008	-15.6
0.01	-13.7
0.012	-12.1
0.014	-10.3
0.016	-9.22
0.018	-7.46
0.02	-5.95
0.022	-4.61
0.024	-2.77
0.026	-1.93
0.028	-0.419
0.03	1.02
0.032	2.86
0.034	4.5
0.036	6.44
0.038	7.84
0.04	9.39
0.042	11.1
0.044	12.9
0.046	14.9
0.048	16.4
0.05	17.6
0.052	19.8
0.054	21.5
0.056	23.2
0.058	24.7
0.06	26.9
0.062	27.7
0.064	30.4
0.066	32.4
0.068	34.1
0.07	36.1
0.072	37.7
0.074	39.7
0.076	41.5
0.078	43.8
0.08	46.3
0.082	48.4
0.084	50.6
0.086	53
0.088	55.6
0.09	58.3
0.092	60.3
0.094	62.9
0.096	65.4
0.098	67.1
0.1	69.8
0.102	72.7
0.104	74.8
0.106	77.5
0.108	80.7
0.11	83.3
0.112	86
0.114	88.7
0.116	91
0.118	93.5
0.12	96.2
0.122	98.6
0.124	102
0.126	104
0.128	107
0.13	109
0.132	112
0.134	115
0.136	117
0.138	121
0.14	123
0.142	127
0.144	129
0.146	132
0.148	136
0.15	139
0.152	143
0.154	147
0.156	152
0.158	156
0.16	162
0.162	167
0.164	173
0.166	179
0.168	186
0.17	193
0.172	200
0.174	208
0.176	217
0.178	226
0.18	236
0.182	246
0.184	258
0.186	269
0.188	280
0.19	290
0.192	299
0.194	307
0.196	311
0.198	312
0.2	309
0.202	304
0.204	296
0.206	290
0.208	282
0.21	275
0.212	268
0.214	262
0.216	256
0.218	250
0.22	244
0.222	238
0.224	233
0.226	227
0.228	222
0.23	217
0.232	212
0.234	207
0.236	202
0.238	197
0.24	193
0.242	189
0.244	185
0.246	180
0.248	177
0.25	173
0.252	169
0.254	166
0.256	163
0.258	161
0.26	158
0.262	155
0.264	152
0.266	149
0.268	146
0.27	143
0.272	141
0.274	140
0.276	137
0.278	135
0.28	133
0.282	131
0.284	130
0.286	129
0.288	127
0.29	126
0.292	124
0.294	123
0.296	122
0.298	120
0.3	119
0.302	118
0.304	117
0.306	115
0.308	115
0.31	114
0.312	113
0.314	112
0.316	110
0.318	110
0.32	109
0.322	108
0.324	107
0.326	106
0.328	106
0.33	104
0.332	103
0.334	103
0.336	102
0.338	102
0.34	101
0.342	101
0.344	100
0.346	99.8
0.348	98.8
0.35	98.3
0.348	51.4
0.346	20.8
0.344	1.55
0.342	-10.8
0.34	-20.6
0.338	-27.5
0.336	-32.1
0.334	-36.2
0.332	-40.3
0.33	-42.7
0.328	-45.4
0.326	-48.5
0.324	-50.5
0.322	-53
0.32	-55.3
0.318	-57.2
0.316	-59.2
0.314	-61.3
0.312	-62.7
0.31	-64.6
0.308	-66.2
0.306	-68.8
0.304	-71.2
0.302	-72.8
0.3	-74.7
0.298	-77
0.296	-78.3
0.294	-79.9
0.292	-82.1
0.29	-84.2
0.288	-85.8
0.286	-88.2
0.284	-89.9
0.282	-92.3
0.28	-94.5
0.278	-96.3
0.276	-98.4
0.274	-100
0.272	-103
0.27	-106
0.268	-109
0.266	-111
0.264	-114
0.262	-117
0.26	-120
0.258	-123
0.256	-126
0.254	-129
0.252	-133
0.25	-137
0.248	-140
0.246	-144
0.244	-148
0.242	-152
0.24	-156
0.238	-161
0.236	-166
0.234	-171
0.232	-176
0.23	-181
0.228	-187
0.226	-192
0.224	-198
0.222	-203
0.22	-210
0.218	-216
0.216	-222
0.214	-229
0.212	-235
0.21	-242
0.208	-249
0.206	-256
0.204	-263
0.202	-271
0.2	-278
0.198	-286
0.196	-293
0.194	-301
0.192	-310
0.19	-319
0.188	-327
0.186	-334
0.184	-338
0.182	-338
0.18	-333
0.178	-325
0.176	-316
0.174	-306
0.172	-296
0.17	-286
0.168	-277
0.166	-269
0.164	-261
0.162	-254
0.16	-248
0.158	-242
0.156	-235
0.154	-229
0.152	-224
0.15	-219
0.148	-215
0.146	-210
0.144	-207
0.142	-203
0.14	-200
0.138	-196
0.136	-194
0.134	-191
0.132	-188
0.13	-186
0.128	-183
0.126	-181
0.124	-179
0.122	-177
0.12	-175
0.118	-174
0.116	-173
0.114	-171
0.112	-169
0.11	-168
0.108	-167
0.106	-165
0.104	-165
0.102	-164
0.1	-163
0.098	-162
0.096	-161
0.094	-161
0.092	-159
0.09	-158
0.088	-157
0.086	-155
0.084	-155
0.082	-155
0.08	-154
0.078	-152
0.076	-151
0.074	-151
0.072	-150
0.07	-149
0.068	-148
0.066	-147
0.064	-146
0.062	-145
0.06	-145
0.058	-145
0.056	-144
0.054	-144
0.052	-143
0.05	-141
0.048	-141
0.046	-141
0.044	-140
0.042	-140
0.04	-138
0.038	-139
0.036	-138
0.034	-138
0.032	-137
0.03	-137
0.028	-136
0.026	-136
0.024	-136
0.022	-135
0.02	-135
0.018	-135
0.016	-135
0.014	-135
0.012	-135
0.01	-135
0.008	-135
0.006	-135
0.004	-135
0.002	-135
1.49e-08	-135
-0.002	-135
-0.004	-135
-0.006	-135
-0.008	-135
-0.01	-136
-0.012	-135
-0.014	-136
-0.016	-136
-0.018	-136
-0.02	-136
-0.022	-136
-0.024	-137
-0.026	-138
-0.028	-138
-0.03	-139
-0.032	-139
-0.034	-140
-0.036	-140
-0.038	-140
-0.04	-141
-0.042	-141
-0.044	-141
-0.046	-142
-0.048	-143
-0.05	-143
-0.048	-111
-0.046	-89.7
-0.044	-74.3
-0.042	-64.2
-0.04	-57.3
-0.038	-52
-0.036	-47.6
-0.034	-44.3
-0.032	-41.2
-0.03	-38.6
-0.028	-35.7
-0.026	-33.1
-0.024	-31
-0.022	-28.7
-0.02	-27.1
-0.018	-25
-0.016	-23.5
-0.014	-21
-0.012	-19.7
-0.01	-17.5
-0.008	-15.7
-0.006	-14.6
-0.004	-13
-0.002	-11.4
1.49e-08	-10.1
0.002	-8.39
0.004	-6.51
0.006	-4.73
0.008	-3.08
0.01	-2.03
0.012	-0.64
0.014	0.381
0.016	1.44
0.018	2.93
0.02	4.26
0.022	5.8
0.024	7.88
0.026	8.43
0.028	9.76
0.03	11.2
0.032	13.5
0.034	14.1
0.036	15.7
0.038	16.9
0.04	18.6
0.042	19.9
0.044	21.5
0.046	23.4
0.048	24.9
0.05	26
0.052	27.8
0.054	29.7
0.056	31
0.058	32.1
0.06	33.8
0.062	35.8
0.064	37.3
0.066	39.6
0.068	40.8
0.07	43.3
0.072	44.9
0.074	46.7
0.076	48.7
0.078	50.3
0.08	52.7
0.082	54.5
0.084	56.4
0.086	58.6
0.088	60.9
0.09	62.8
0.092	65
0.094	67.6
0.096	69.2
0.098	72.4
0.1	74.9
0.102	77.1
0.104	80.1
0.106	82.8
0.108	85.2
0.11	87.9
0.112	90.8
0.114	93.4
0.116	95.9
0.118	98.3
0.12	101
0.122	104
0.124	106
0.126	109
0.128	113
0.13	115
0.132	117
0.134	119
0.136	123
0.138	125
0.14	128
0.142	131
0.144	134
0.146	137
0.148	141
0.15	145
0.152	148
0.154	151
0.156	156
0.158	161
0.16	166
0.162	171
0.164	177
0.166	184
0.168	190
0.17	198
0.172	206
0.174	215
0.176	224
0.178	234
0.18	244
0.182	255
0.184	267
0.186	280
0.188	293
0.19	306
0.192	318
0.194	327
0.196	332
0.198	332
0.2	328
0.202	322
0.204	312
0.206	303
0.208	293
0.21	283
0.212	275
0.214	267
0.216	260
0.218	253
0.22	247
0.222	240
0.224	234
0.226	228
0.228	223
0.23	218
0.232	212
0.234	207
0.236	202
0.238	197
0.24	193
0.242	188
0.244	183
0.246	179
0.248	175
0.25	171
0.252	167
0.254	164
0.256	161
0.258	158
0.26	155
0.262	152
0.264	149
0.266	147
0.268	144
0.27	142
0.272	140
0.274	138
0.276	136
0.278	135
0.28	132
0.282	130
0.284	128
0.286	127
0.288	126
0.29	123
0.292	122
0.294	121
0.296	119
0.298	118
0.3	117
0.302	116
0.304	115
0.306	114
0.308	113
0.31	112
0.312	111
0.314	110
0.316	109
0.318	108
0.32	107
0.322	107
0.324	106
0.326	105
0.328	105
0.33	104
0.332	103
0.334	102
0.336	102
0.338	101
0.34	100
0.342	99.6
0.344	99.5
0.346	99
0.348	97.8
0.35	97.3
0.348	52
0.346	21.5
0.344	2.17
0.342	-9.67
0.34	-18.8
0.338	-25
0.336	-30.3
0.334	-34.2
0.332	-37.5
0.33	-40
0.328	-42.6
0.326	-45.5
0.324	-48.2
0.322	-50.1
0.32	-52.7
0.318	-54.5
0.316	-56.8
0.314	-58.9
0.312	-60.3
0.31	-62.6
0.308	-64
0.306	-66.2
0.304	-67.7
0.302	-69.7
0.3	-71.6
0.298	-73.1
0.296	-75.4
0.294	-77.4
0.292	-79.3
0.29	-81.2
0.288	-82.7
0.286	-85.6
0.284	-87.4
0.282	-89.6
0.28	-91.4
0.278	-93.4
0.276	-96.3
0.274	-98.5
0.272	-101
0.27	-103
0.268	-106
0.266	-108
0.264	-110
0.262	-114
0.26	-117
0.258	-120
0.256	-122
0.254	-126
0.252	-129
0.25	-133
0.248	-137
0.246	-140
0.244	-145
0.242	-149
0.24	-153
0.238	-158
0.236	-163
0.234	-167
0.232	-173
0.23	-177
0.228	-183
0.226	-189
0.224	-194
0.222	-200
0.22	-206
0.218	-213
0.216	-219
0.214	-226
0.212	-233
0.21	-239
0.208	-246
0.206	-254
0.204	-261
0.202	-268
0.2	-277
0.198	-285
0.196	-294
0.194	-303
0.192	-313
0.19	-325
0.188	-337
0.186	-348
0.184	-355
0.182	-356
0.18	-351
0.178	-340
0.176	-329
0.174	-316
0.172	-305
0.17	-293
0.168	-282
0.166	-272
0.164	-264
0.162	-256
0.16	-248
0.158	-241
0.156	-234
0.154	-228
0.152	-222
0.15	-217
0.148	-212
0.146	-207
0.144	-203
0.142	-199
0.14	-195
0.138	-192
0.136	-189
0.134	-186
0.132	-183
0.13	-181
0.128	-178
0.126	-177
0.124	-174
0.122	-172
0.12	-170
0.118	-169
0.116	-168
0.114	-166
0.112	-164
0.11	-163
0.108	-161
0.106	-160
0.104	-159
0.102	-158
0.1	-157
0.098	-156
0.096	-155
0.094	-154
0.092	-154
0.09	-153
0.088	-151
0.086	-150
0.084	-149
0.082	-148
0.08	-147
0.078	-145
0.076	-144
0.074	-144
0.072	-143
0.07	-142
0.068	-142
0.066	-141
0.064	-140
0.062	-139
0.06	-138
0.058	-138
0.056	-137
0.054	-136
0.052	-135
0.05	-134
0.048	-134
0.046	-133
0.044	-132
0.042	-132
0.04	-131
0.038	-130
0.036	-130
0.034	-130
0.032	-129
0.03	-129
0.028	-129
0.026	-129
0.024	-128
0.022	-128
0.02	-127
0.018	-127
0.016	-127
0.014	-127
0.012	-127
0.01	-127
0.008	-127
0.006	-126
0.004	-126
0.002	-126
1.49e-08	-127
-0.002	-126
-0.004	-127
-0.006	-127
-0.008	-127
-0.01	-127
-0.012	-127
-0.014	-128
-0.016	-127
-0.018	-128
-0.02	-127
-0.022	-128
-0.024	-128
-0.026	-128
-0.028	-128
-0.03	-129
-0.032	-129
-0.034	-130
-0.036	-131
-0.038	-130
-0.04	-131
-0.042	-131
-0.044	-132
-0.046	-132
-0.048	-133
-0.05	-134
-0.048	-101
-0.046	-79.2
-0.044	-64.9
-0.042	-55.8
-0.04	-49.2
-0.038	-43.5
-0.036	-39.4
-0.034	-36.6
-0.032	-33.2
-0.03	-30.5
-0.028	-28.1
-0.026	-25.8
-0.024	-24
-0.022	-21.5
-0.02	-19.7
-0.018	-18
-0.016	-16.3
-0.014	-13.8
-0.012	-12.4
-0.01	-10.8
-0.008	-8.92
-0.006	-7.89
-0.004	-6.32
-0.002	-5.26
1.49e-08	-3.45
0.002	-2.31
0.004	-0.619
0.006	0.381
0.008	1.77
0.01	2.87
0.012	3.94
0.014	5.56
0.016	6.67
0.018	8.09
0.02	9.61
0.022	11
0.024	12.5
0.026	13.9
0.028	14.7
0.03	16.5
0.032	17.7
0.034	19.7
0.036	20.9
0.038	21.8
0.04	23.6
0.042	24.4
0.044	26
0.046	27.5
0.048	29
0.05	30.5
0.052	31.9
0.054	32.8
0.056	34.9
0.058	35.9
0.06	37.7
0.062	39
0.064	41
0.066	42
0.068	43.7
0.07	45.5
0.072	47.2
0.074	48.8
0.076	50.9
0.078	52.4
0.08	54.7
0.082	56.9
0.084	59.1
0.086	60.8
0.088	63
0.09	65.3
0.092	66.8
0.094	69.5
0.096	71.9
0.098	74.6
0.1	77.3
0.102	79.8
0.104	82.1
0.106	84.4
0.108	87.1
0.11	89.6
0.112	92.5
0.114	94.8
0.116	97.7
0.118	99.9
0.12	103
0.122	106
0.124	108
0.126	111
0.128	114
0.13	116
0.132	119
0.134	122
0.136	125
0.138	127
0.14	130
0.142	133
0.144	136
0.146	139
0.148	142
0.15	146
0.152	149
0.154	153
0.156	157
0.158	162
0.16	167
0.162	173
0.164	179
0.166	185
0.168	192
0.17	199
0.172	207
0.174	216
0.176	226
0.178	236
0.18	247
0.182	259
0.184	272
0.186	286
0.188	301
0.19	314
0.192	328
0.194	340
0.196	346
0.198	348
0.2	345
0.202	336
0.204	326
0.206	314
0.208	302
0.21	290
0.212	280
0.214	271
0.216	262
0.218	255
0.22	248
0.222	241
0.224	234
0.226	227
0.228	223
0.23	216
0.232	211
0.234	205
0.236	201
0.238	196
0.24	191
0.242	186
0.244	182
0.246	178
0.248	174
0.25	169
0.252	166
0.254	162
0.256	160
0.258	156
0.26	152
0.262	150
0.264	147
0.266	144
0.268	142
0.27	139
0.272	137
0.274	135
0.276	133
0.278	130
0.28	129
0.282	127
0.284	126
0.286	124
0.288	123
0.29	121
0.292	119
0.294	118
0.296	117
0.298	115
0.3	114
0.302	113
0.304	112
0.306	111
0.308	109
0.31	109
0.312	108
0.314	107
0.316	106
0.318	105
0.32	105
0.322	104
0.324	103
0.326	102
0.328	102
0.33	101
0.332	100
0.334	99.6
0.336	99.3
0.338	98.7
0.34	98
0.342	97.7
0.344	96.5
0.346	96.3
0.348	95.4
0.35	95.4
0.348	51.4
0.346	21.7
0.344	2.7
0.342	-8.36
0.34	-18.2
0.338	-24
0.336	-29.6
0.334	-33.3
0.332	-36.6
0.33	-39.6
0.328	-42.8
0.326	-44.8
0.324	-47.2
0.322	-48.9
0.32	-52
0.318	-54.5
0.316	-56.6
0.314	-57.5
0.312	-59.9
0.31	-61.5
0.308	-63.5
0.306	-65
0.304	-66.7
0.302	-68.8
0.3	-70.8
0.298	-72.6
0.296	-73.8
0.294	-76.3
0.292	-78.1
0.29	-79.2
0.288	-81.5
0.286	-83.5
0.284	-85.6
0.282	-87.2
0.28	-89.2
0.278	-91.8
0.276	-93.1
0.274	-95.2
0.272	-97.6
0.27	-99.9
0.268	-102
0.266	-105
0.264	-108
0.262	-111
0.26	-114
0.258	-117
0.256	-119
0.254	-122
0.252	-126
0.25	-129
0.248	-133
0.246	-137
0.244	-141
0.242	-146
0.24	-150
0.238	-154
0.236	-159
0.234	-163
0.232	-168
0.23	-173
0.228	-179
0.226	-184
0.224	-190
0.222	-196
0.22	-202
0.218	-208
0.216	-215
0.214	-222
0.212	-229
0.21	-235
0.208	-244
0.206	-251
0.204	-259
0.202	-266
0.2	-275
0.198	-284
0.196	-293
0.194	-304
0.192	-316
0.19	-329
0.188	-345
0.186	-359
0.184	-370
0.182	-372
0.18	-366
0.178	-353
0.176	-338
0.174	-323
0.172	-309
0.17	-295
0.168	-284
0.166	-273
0.164	-263
0.162	-254
0.16	-246
0.158	-238
0.156	-231
0.154	-224
0.152	-219
0.15	-213
0.148	-208
0.146	-203
0.144	-199
0.142	-194
0.14	-191
0.138	-187
0.136	-184
0.134	-180
0.132	-178
0.13	-175
0.128	-173
0.126	-171
0.124	-169
0.122	-167
0.12	-165
0.118	-163
0.116	-161
0.114	-160
0.112	-158
0.11	-157
0.108	-156
0.106	-155
0.104	-154
0.102	-153
0.1	-152
0.098	-151
0.096	-150
0.094	-148
0.092	-148
0.09	-147
0.088	-145
0.086	-144
0.084	-143
0.082	-142
0.08	-142
0.078	-140
0.076	-140
0.074	-139
0.072	-138
0.07	-137
0.068	-136
0.066	-135
0.064	-134
0.062	-134
0.06	-133
0.058	-132
0.056	-131
0.054	-130
0.052	-130
0.05	-129
0.048	-128
0.046	-127
0.044	-127
0.042	-126
0.04	-126
0.038	-125
0.036	-125
0.034	-124
0.032	-123
0.03	-123
0.028	-123
0.026	-122
0.024	-122
0.022	-122
0.02	-122
0.018	-122
0.016	-122
0.014	-121
0.012	-120
0.01	-120
0.008	-121
0.006	-120
0.004	-121
0.002	-121
1.49e-08	-120
-0.002	-120
-0.004	-120
-0.006	-120
-0.008	-120
-0.01	-120
-0.012	-120
-0.014	-121
-0.016	-121
-0.018	-121
-0.02	-121
-0.022	-121
-0.024	-121
-0.026	-121
-0.028	-122
-0.03	-122
-0.032	-122
-0.034	-123
-0.036	-123
-0.038	-124
-0.04	-125
-0.042	-125
-0.044	-125
-0.046	-126
-0.048	-126
-0.05	-127
-0.048	-94.8
-0.046	-73.4
-0.044	-59.4
-0.042	-49.4
-0.04	-43.1
-0.038	-37.8
-0.036	-33.7
-0.034	-30.7
-0.032	-27.7
-0.03	-25.1
-0.028	-22.7
-0.026	-20.2
-0.024	-18.9
-0.022	-17.1
-0.02	-15.1
-0.018	-12.7
-0.016	-11.2
-0.014	-9.43
-0.012	-8.13
-0.01	-6.39
-0.008	-5.26
-0.006	-3.73
-0.004	-2.42
-0.002	-1.4
1.49e-08	-0.156
0.002	1.03
0.004	2.56
0.006	3.87
0.008	4.93
0.01	6.25
0.012	7.81
0.014	9.38
0.016	11.1
0.018	11.6
0.02	12.6
0.022	14
0.024	15.4
0.026	16.7
0.028	17.9
0.03	19
0.032	20.5
0.034	21.8
0.036	23.3
0.038	24.6
0.04	26
0.042	27.2
0.044	28.3
0.046	29.9
0.048	31.3
0.05	32.3
0.052	34.1
0.054	35.6
0.056	36.4
0.058	37.6
0.06	39.3
0.062	41.2
0.064	42.6
0.066	43.9
0.068	45.6
0.07	47
0.072	48.9
0.074	50.7
0.076	53
0.078	54.6
0.08	56.4
0.082	57.6
0.084	60.3
0.086	62.2
0.088	63.5
0.09	65.4
0.092	67.4
0.094	69.7
0.096	71.5
0.098	74.4
0.1	76.7
0.102	79.7
0.104	81.6
0.106	84
0.108	86.8
0.11	90.2
0.112	92.7
0.114	95.1
0.116	97.5
0.118	99.6
0.12	102
0.122	106
0.124	108
0.126	111
0.128	114
0.13	116
0.132	119
0.134	122
0.136	124
0.138	127
0.14	129
0.142	132
0.144	136
0.146	138
0.148	141
0.15	145
0.152	148
0.154	152
0.156	157
0.158	161
0.16	166
0.162	171
0.164	176
0.166	183
0.168	190
0.17	198
0.172	206
0.174	215
0.176	224
0.178	235
0.18	247
0.182	260
0.184	273
0.186	288
0.188	304
0.19	320
0.192	335
0.194	348
0.196	356
0.198	359
0.2	356
0.202	348
0.204	336
0.206	323
0.208	310
0.21	296
0.212	284
0.214	274
0.216	264
0.218	256
0.22	248
0.222	240
0.224	233
0.226	227
0.228	221
0.23	215
0.232	210
0.234	204
0.236	198
0.238	193
0.24	188
0.242	184
0.244	180
0.246	176
0.248	171
0.25	167
0.252	164
0.254	161
0.256	157
0.258	154
0.26	150
0.262	147
0.264	144
0.266	142
0.268	140
0.27	137
0.272	135
0.274	133
0.276	131
0.278	129
0.28	128
0.282	126
0.284	124
0.286	123
0.288	121
0.29	120
0.292	118
0.294	116
0.296	115
0.298	114
0.3	113
0.302	112
0.304	110
0.306	109
0.308	108
0.31	107
0.312	107
0.314	105
0.316	104
0.318	104
0.32	103
0.322	102
0.324	101
0.326	101
0.328	100
0.33	99.4
0.332	98.6
0.334	97.9
0.336	97.7
0.338	96.8
0.34	96
0.342	95.4
0.344	95.3
0.346	94.7
0.348	94.3
0.35	94.3
0.348	50
0.346	21.5
0.344	2.14
0.342	-9.11
0.34	-18
0.338	-23.8
0.336	-28.7
0.334	-33
0.332	-36.5
0.33	-38.7
0.328	-41.7
0.326	-43.9
0.324	-46.3
0.322	-47.9
0.32	-50.3
0.318	-52.8
0.316	-54.8
0.314	-56.4
0.312	-58.1
0.31	-60.2
0.308	-62.5
0.306	-64
0.304	-65.4
0.302	-67.3
0.3	-69.1
0.298	-70.8
0.296	-72.2
0.294	-74.5
0.292	-76.1
0.29	-78.2
0.288	-80.1
0.286	-81.5
0.284	-83.7
0.282	-86
0.28	-88
0.278	-89.9
0.276	-91.8
0.274	-94.3
0.272	-96.9
0.27	-98.9
0.268	-101
0.266	-104
0.264	-107
0.262	-109
0.26	-112
0.258	-115
0.256	-118
0.254	-121
0.252	-124
0.25	-128
0.248	-131
0.246	-135
0.244	-139
0.242	-143
0.24	-147
0.238	-152
0.236	-156
0.234	-161
0.232	-166
0.23	-172
0.228	-177
0.226	-182
0.224	-188
0.222	-194
0.22	-200
0.218	-206
0.216	-213
0.214	-220
0.212	-227
0.21	-234
0.208	-241
0.206	-249
0.204	-257
0.202	-265
0.2	-273
0.198	-283
0.196	-293
0.194	-304
0.192	-316
0.19	-333
0.188	-351
0.186	-368
0.184	-382
0.182	-387
0.18	-380
0.178	-365
0.176	-348
0.174	-330
0.172	-314
0.17	-299
0.168	-287
0.166	-275
0.164	-264
0.162	-255
0.16	-247
0.158	-239
0.156	-231
0.154	-225
0.152	-219
0.15	-213
0.148	-207
0.146	-203
0.144	-199
0.142	-194
0.14	-190
0.138	-186
0.136	-183
0.134	-180
0.132	-178
0.13	-175
0.128	-172
0.126	-170
0.124	-168
0.122	-166
0.12	-164
0.118	-162
0.116	-161
0.114	-159
0.112	-158
0.11	-157
0.108	-156
0.106	-155
0.104	-153
0.102	-152
0.1	-151
0.098	-150
0.096	-149
0.094	-148
0.092	-147
0.09	-146
0.088	-146
0.086	-144
0.084	-143
0.082	-142
0.08	-141
0.078	-141
0.076	-140
0.074	-139
0.072	-138
0.07	-137
0.068	-137
0.066	-136
0.064	-135
0.062	-134
0.06	-133
0.058	-132
0.056	-132
0.054	-131
0.052	-130
0.05	-130
0.048	-129
0.046	-129
0.044	-129
0.042	-128
0.04	-127
0.038	-126
0.036	-126
0.034	-126
0.032	-125
0.03	-125
0.028	-125
0.026	-124
0.024	-124
0.022	-124
0.02	-123
0.018	-123
0.016	-123
0.014	-122
0.012	-122
0.01	-121
0.008	-121
0.006	-121
0.004	-121
0.002	-121
1.49e-08	-121
-0.002	-121
-0.004	-121
-0.006	-122
-0.008	-121
-0.01	-122
-0.012	-121
-0.014	-121
-0.016	-122
-0.018	-122
-0.02	-122
-0.022	-122
-0.024	-122
-0.026	-122
-0.028	-122
-0.03	-123
-0.032	-123
-0.034	-123
-0.036	-124
-0.038	-124
-0.04	-125
-0.042	-125
-0.044	-126
[truncated: 4,003 more rows]

[truncated: 6 more sheets: Supple Fig. 3, Supple Fig. 4, Supple Fig. 5, Supple Fig. 6, Supple Fig. 7, Supple Fig. 8]
